# Supplementary material for: Promoter methylation of SEPT9 as a potential biomarker for early detection of cervical cancer and its overexpression predicts radioresistance
Source: Clin Epigenetics. 2019 Aug 19;11:120. doi: 10.1186/s13148-019-0719-9 (PMC6700799; doi:10.1186/s13148-019-0719-9)
Supplement: Supplementary file 3 — Table S3. LC-MS/MS information about the proteins and corresponding peptides. (XLSX 20 kb) [file 13148_2019_719_MOESM3_ESM.xlsx]

## Sheet: S_CASKI-1-N_CASKI-1
116 elements included exclusively in "S_CASKI-1":
sp|P35579|MYH9_HUMAN Myosin-9 OS=Homo sapiens OX=9606 GN=MYH9 PE=1 SV=4
sp|Q9UHD8|SEPT9_HUMAN Septin-9 OS=Homo sapiens OX=9606 GN=SEPT9 PE=1 SV=2
tr|A0A023T695|A0A023T695_HUMAN Septin 7 variant 4 OS=Homo sapiens OX=9606 PE=2 SV=1
tr|B4E335|B4E335_HUMAN cDNA FLJ52842, highly similar to Actin, cytoplasmic 1 OS=Homo sapiens OX=9606 PE=2 SV=1
sp|P02768|ALBU_HUMAN Serum albumin OS=Homo sapiens OX=9606 GN=ALB PE=1 SV=2
tr|D6RER5|D6RER5_HUMAN Septin-11 OS=Homo sapiens OX=9606 GN=SEPT11 PE=1 SV=1
tr|Q9BSV4|Q9BSV4_HUMAN SFPQ protein (Fragment) OS=Homo sapiens OX=9606 GN=SFPQ PE=2 SV=2
tr|B3VMW0|B3VMW0_HUMAN Lactoferrin OS=Homo sapiens OX=9606 PE=2 SV=1
tr|B4DRV9|B4DRV9_HUMAN cDNA FLJ58855, highly similar to Glyceraldehyde-3-phosphate dehydrogenase (EC 1.2.1.12) OS=Homo sapiens OX=9606 PE=2 SV=1
sp|Q9GZZ8|LACRT_HUMAN Extracellular glycoprotein lacritin OS=Homo sapiens OX=9606 GN=LACRT PE=1 SV=1
tr|A0A0S2Z4Z9|A0A0S2Z4Z9_HUMAN Non-POU domain containing octamer-binding isoform 1 (Fragment) OS=Homo sapiens OX=9606 GN=NONO PE=2 SV=1
tr|A0A286YEY1|A0A286YEY1_HUMAN Immunoglobulin heavy constant alpha 1 (Fragment) OS=Homo sapiens OX=9606 GN=IGHA1 PE=1 SV=1
tr|Q6IPT9|Q6IPT9_HUMAN Elongation factor 1-alpha OS=Homo sapiens OX=9606 GN=EEF1A1 PE=2 SV=1
tr|Q6MZV7|Q6MZV7_HUMAN Uncharacterized protein DKFZp686C11235 OS=Homo sapiens OX=9606 GN=DKFZp686C11235 PE=1 SV=1
sp|P01833|PIGR_HUMAN Polymeric immunoglobulin receptor OS=Homo sapiens OX=9606 GN=PIGR PE=1 SV=4
sp|P02765|FETUA_HUMAN Alpha-2-HS-glycoprotein OS=Homo sapiens OX=9606 GN=AHSG PE=1 SV=1
sp|P38646|GRP75_HUMAN Stress-70 protein, mitochondrial OS=Homo sapiens OX=9606 GN=HSPA9 PE=1 SV=2
sp|Q16378|PROL4_HUMAN Proline-rich protein 4 OS=Homo sapiens OX=9606 GN=PRR4 PE=1 SV=3
tr|B3KPS3|B3KPS3_HUMAN Tubulin alpha chain OS=Homo sapiens OX=9606 PE=2 SV=1
tr|B4DGC2|B4DGC2_HUMAN cDNA FLJ56690, highly similar to Tropomyosin beta chain OS=Homo sapiens OX=9606 PE=2 SV=1
tr|H7C2Y0|H7C2Y0_HUMAN Septin-2 (Fragment) OS=Homo sapiens OX=9606 GN=SEPT2 PE=1 SV=1
tr|Q96IS6|Q96IS6_HUMAN HSPA8 protein (Fragment) OS=Homo sapiens OX=9606 GN=HSPA8 PE=1 SV=2
tr|A0A075B6Z2|A0A075B6Z2_HUMAN T cell receptor alpha joining 56 (Fragment) OS=Homo sapiens OX=9606 GN=TRAJ56 PE=4 SV=1
sp|A4D1P6|WDR91_HUMAN WD repeat-containing protein 91 OS=Homo sapiens OX=9606 GN=WDR91 PE=1 SV=2
sp|A6NK02|TRI75_HUMAN Putative tripartite motif-containing protein 75 OS=Homo sapiens OX=9606 GN=TRIM75P PE=5 SV=2
sp|O00423|EMAL1_HUMAN Echinoderm microtubule-associated protein-like 1 OS=Homo sapiens OX=9606 GN=EML1 PE=1 SV=3
sp|O43175|SERA_HUMAN D-3-phosphoglycerate dehydrogenase OS=Homo sapiens OX=9606 GN=PHGDH PE=1 SV=4
sp|P01036|CYTS_HUMAN Cystatin-S OS=Homo sapiens OX=9606 GN=CST4 PE=1 SV=3
sp|P05089|ARGI1_HUMAN Arginase-1 OS=Homo sapiens OX=9606 GN=ARG1 PE=1 SV=2
sp|P06732|KCRM_HUMAN Creatine kinase M-type OS=Homo sapiens OX=9606 GN=CKM PE=1 SV=2
sp|P0CF97|F200B_HUMAN Protein FAM200B OS=Homo sapiens OX=9606 GN=FAM200B PE=3 SV=1
sp|P15976|GATA1_HUMAN Erythroid transcription factor OS=Homo sapiens OX=9606 GN=GATA1 PE=1 SV=1
sp|P36578|RL4_HUMAN 60S ribosomal protein L4 OS=Homo sapiens OX=9606 GN=RPL4 PE=1 SV=5
sp|P62701|RS4X_HUMAN 40S ribosomal protein S4, X isoform OS=Homo sapiens OX=9606 GN=RPS4X PE=1 SV=2
sp|Q5VSP4|LC1L1_HUMAN Putative lipocalin 1-like protein 1 OS=Homo sapiens OX=9606 GN=LCN1P1 PE=5 SV=1
sp|Q5VWJ9|SNX30_HUMAN Sorting nexin-30 OS=Homo sapiens OX=9606 GN=SNX30 PE=1 SV=1
sp|Q6PIF6|MYO7B_HUMAN Unconventional myosin-VIIb OS=Homo sapiens OX=9606 GN=MYO7B PE=1 SV=2
sp|Q8IVL6|P3H3_HUMAN Prolyl 3-hydroxylase 3 OS=Homo sapiens OX=9606 GN=P3H3 PE=1 SV=1
sp|Q8IYT8|ULK2_HUMAN Serine/threonine-protein kinase ULK2 OS=Homo sapiens OX=9606 GN=ULK2 PE=1 SV=3
sp|Q92508|PIEZ1_HUMAN Piezo-type mechanosensitive ion channel component 1 OS=Homo sapiens OX=9606 GN=PIEZO1 PE=1 SV=4
sp|Q96DC7|TMCO6_HUMAN Transmembrane and coiled-coil domain-containing protein 6 OS=Homo sapiens OX=9606 GN=TMCO6 PE=1 SV=2
sp|Q9NTW7|ZF64B_HUMAN Zinc finger protein 64 homolog, isoforms 3 and 4 OS=Homo sapiens OX=9606 GN=ZFP64 PE=1 SV=3
sp|Q9UEF7|KLOT_HUMAN Klotho OS=Homo sapiens OX=9606 GN=KL PE=1 SV=2
tr|A0A024DAK3|A0A024DAK3_HUMAN RNA-specific adenosine deaminase OS=Homo sapiens OX=9606 PE=2 SV=1
tr|A0A024QZ98|A0A024QZ98_HUMAN Heterogeneous nuclear ribonucleoprotein A1-like, isoform CRA_b OS=Homo sapiens OX=9606 GN=RP11-78J21.1 PE=4 SV=1
tr|A0A024RDR0|A0A024RDR0_HUMAN High-mobility group box 1, isoform CRA_a OS=Homo sapiens OX=9606 GN=HMGB1 PE=4 SV=1
tr|A0A087WZE3|A0A087WZE3_HUMAN Putative killer cell immunoglobulin-like receptor-like protein KIR3DX1 OS=Homo sapiens OX=9606 GN=KIR3DX1 PE=4 SV=1
tr|A0A090N8F2|A0A090N8F2_HUMAN Zinc finger protein 398 OS=Homo sapiens OX=9606 GN=ZNF398 PE=4 SV=1
tr|A0A0A0MT20|A0A0A0MT20_HUMAN EMILIN-1 (Fragment) OS=Homo sapiens OX=9606 GN=EMILIN1 PE=1 SV=1
tr|A0A0C4DGW6|A0A0C4DGW6_HUMAN UPF0600 protein C5orf51 OS=Homo sapiens OX=9606 GN=C5orf51 PE=1 SV=1
tr|A0A0J9YVR0|A0A0J9YVR0_HUMAN Phosphatase and actin regulator (Fragment) OS=Homo sapiens OX=9606 GN=PHACTR4 PE=1 SV=1
tr|A0A0S2Z3H5|A0A0S2Z3H5_HUMAN Collagen type I alpha 2 isoform 1 (Fragment) OS=Homo sapiens OX=9606 GN=COL1A2 PE=2 SV=1
tr|A0A140TA44|A0A140TA44_HUMAN Complement C4-A OS=Homo sapiens OX=9606 GN=C4A PE=1 SV=1
tr|A0A1W6IYJ4|A0A1W6IYJ4_HUMAN N90-VRC38.03 light chain variable region (Fragment) OS=Homo sapiens OX=9606 PE=2 SV=1
tr|A0A2P9A9R6|A0A2P9A9R6_HUMAN Uncharacterized protein OS=Homo sapiens OX=9606 GN=BQ8482_100055 PE=4 SV=1
tr|A0A2P9ABB0|A0A2P9ABB0_HUMAN Fused D-ribose transporter subunits of ABC superfamily: ATP-binding components OS=Homo sapiens OX=9606 GN=rbsA PE=4 SV=1
tr|A0A2P9ADT8|A0A2P9ADT8_HUMAN Uncharacterized protein OS=Homo sapiens OX=9606 GN=BQ8482_111223 PE=4 SV=1
tr|A0A2P9AIP0|A0A2P9AIP0_HUMAN Putative transcriptional regulator OS=Homo sapiens OX=9606 GN=BQ8482_180234 PE=4 SV=1
tr|A0A2P9AKW6|A0A2P9AKW6_HUMAN Protein YciF OS=Homo sapiens OX=9606 GN=yciF PE=4 SV=1
tr|A0A2P9ANF3|A0A2P9ANF3_HUMAN Chaperone Hsp10, affects cell division OS=Homo sapiens OX=9606 GN=groES PE=4 SV=1
tr|A0A2P9AQV4|A0A2P9AQV4_HUMAN Uncharacterized protein OS=Homo sapiens OX=9606 GN=BQ8482_350177 PE=4 SV=1
tr|A0A2P9AV30|A0A2P9AV30_HUMAN Uncharacterized protein OS=Homo sapiens OX=9606 GN=BQ8482_570009 PE=4 SV=1
tr|A4D1U3|A4D1U3_HUMAN Single-stranded DNA binding protein 1 OS=Homo sapiens OX=9606 GN=SSBP1 PE=2 SV=1
tr|A6XGL1|A6XGL1_HUMAN Transthyretin OS=Homo sapiens OX=9606 PE=2 SV=1
tr|A6XGL3|A6XGL3_HUMAN Protease serine 1 OS=Homo sapiens OX=9606 GN=PRSS1 PE=1 SV=1
tr|A8K6J7|A8K6J7_HUMAN NAD(P)(+)--arginine ADP-ribosyltransferase OS=Homo sapiens OX=9606 PE=2 SV=1
tr|A8K7A1|A8K7A1_HUMAN cDNA FLJ77346, highly similar to Homo sapiens DEAD (Asp-Glu-Ala-Asp) box polypeptide 49 (DDX49), mRNA OS=Homo sapiens OX=9606 PE=2 SV=1
tr|B3KQU2|B3KQU2_HUMAN cDNA PSEC0179 fis, clone OVARC1001209, highly similar to Protein disulfide-isomerase A2 OS=Homo sapiens OX=9606 PE=2 SV=1
tr|B4DHZ6|B4DHZ6_HUMAN Transferrin, isoform CRA_c OS=Homo sapiens OX=9606 GN=TF PE=2 SV=1
tr|B4DSB3|B4DSB3_HUMAN Microtubule-associated protein OS=Homo sapiens OX=9606 PE=2 SV=1
tr|B7Z1W0|B7Z1W0_HUMAN cDNA FLJ55326, highly similar to Ral guanine nucleotide dissociation stimulator OS=Homo sapiens OX=9606 PE=2 SV=1
tr|B7Z4C8|B7Z4C8_HUMAN 60S ribosomal protein L31 OS=Homo sapiens OX=9606 GN=RPL31 PE=1 SV=1
tr|B7Z884|B7Z884_HUMAN cDNA FLJ54767 OS=Homo sapiens OX=9606 PE=2 SV=1
tr|B7ZAF0|B7ZAF0_HUMAN Tubulin beta chain OS=Homo sapiens OX=9606 PE=2 SV=1
tr|B7ZLF8|B7ZLF8_HUMAN Uncharacterized protein OS=Homo sapiens OX=9606 PE=2 SV=1
tr|D7RXV9|D7RXV9_HUMAN DING protein p38 OS=Homo sapiens OX=9606 PE=4 SV=1
tr|E5RH77|E5RH77_HUMAN 40S ribosomal protein S14 OS=Homo sapiens OX=9606 GN=RPS14 PE=1 SV=1
tr|F8WC68|F8WC68_HUMAN Decapping and exoribonuclease protein OS=Homo sapiens OX=9606 GN=DXO PE=1 SV=1
tr|G3V145|G3V145_HUMAN Epidermal retinol dehydrogenase 2 OS=Homo sapiens OX=9606 GN=SDR16C5 PE=1 SV=1
tr|G3V1V0|G3V1V0_HUMAN Myosin light polypeptide 6 OS=Homo sapiens OX=9606 GN=MYL6 PE=1 SV=1
tr|H0Y731|H0Y731_HUMAN BTB/POZ domain-containing protein KCTD17 (Fragment) OS=Homo sapiens OX=9606 GN=KCTD17 PE=1 SV=1
tr|H0Y7A3|H0Y7A3_HUMAN Guanine nucleotide exchange factor DBS (Fragment) OS=Homo sapiens OX=9606 GN=MCF2L PE=1 SV=1
tr|H0YAD4|H0YAD4_HUMAN Zinc finger and BTB domain-containing protein 49 (Fragment) OS=Homo sapiens OX=9606 GN=ZBTB49 PE=4 SV=1
tr|H0YAR2|H0YAR2_HUMAN Polyadenylate-binding protein 1 (Fragment) OS=Homo sapiens OX=9606 GN=PABPC1 PE=1 SV=1
tr|H0YF22|H0YF22_HUMAN REST corepressor 3 (Fragment) OS=Homo sapiens OX=9606 GN=RCOR3 PE=1 SV=1
tr|H0YI52|H0YI52_HUMAN Probable ATP-dependent RNA helicase DDX23 (Fragment) OS=Homo sapiens OX=9606 GN=DDX23 PE=1 SV=1
tr|H0YME5|H0YME5_HUMAN eIF-2-alpha kinase GCN2 (Fragment) OS=Homo sapiens OX=9606 GN=EIF2AK4 PE=1 SV=1
tr|H3BQU8|H3BQU8_HUMAN Endonuclease 8-like 1 (Fragment) OS=Homo sapiens OX=9606 GN=NEIL1 PE=1 SV=8
tr|H3BUF0|H3BUF0_HUMAN E3 ubiquitin-protein ligase ZNRF1 (Fragment) OS=Homo sapiens OX=9606 GN=ZNRF1 PE=1 SV=1
tr|H7BZU4|H7BZU4_HUMAN Polypeptide N-acetylgalactosaminyltransferase 13 (Fragment) OS=Homo sapiens OX=9606 GN=GALNT13 PE=4 SV=1
tr|H7BZW2|H7BZW2_HUMAN Centrosomal protein of 85 kDa (Fragment) OS=Homo sapiens OX=9606 GN=CEP85 PE=1 SV=1
tr|H7C0T7|H7C0T7_HUMAN V-type proton ATPase subunit S1 (Fragment) OS=Homo sapiens OX=9606 GN=ATP6AP1 PE=1 SV=1
tr|H7C4E4|H7C4E4_HUMAN Transducin-like enhancer protein 4 (Fragment) OS=Homo sapiens OX=9606 GN=TLE4 PE=1 SV=1
tr|I3L3M9|I3L3M9_HUMAN Rab effector Noc2 (Fragment) OS=Homo sapiens OX=9606 GN=RPH3AL PE=1 SV=1
tr|J3KS98|J3KS98_HUMAN 60S ribosomal protein L13 (Fragment) OS=Homo sapiens OX=9606 GN=RPL13 PE=1 SV=1
tr|J3QR09|J3QR09_HUMAN Ribosomal protein L19 OS=Homo sapiens OX=9606 GN=RPL19 PE=1 SV=1
tr|J3QRC4|J3QRC4_HUMAN 60S ribosomal protein L26 (Fragment) OS=Homo sapiens OX=9606 GN=RPL26 PE=4 SV=1
tr|L0R8D2|L0R8D2_HUMAN Alternative protein RCOR1 OS=Homo sapiens OX=9606 GN=RCOR1 PE=4 SV=1
tr|M0QY67|M0QY67_HUMAN Electron transfer flavoprotein subunit beta (Fragment) OS=Homo sapiens OX=9606 GN=ETFB PE=1 SV=1
tr|M0QZM1|M0QZM1_HUMAN Heterogeneous nuclear ribonucleoprotein M (Fragment) OS=Homo sapiens OX=9606 GN=HNRNPM PE=1 SV=1
tr|M0R300|M0R300_HUMAN Unconventional myosin-IXb (Fragment) OS=Homo sapiens OX=9606 GN=MYO9B PE=1 SV=8
tr|M0R3D6|M0R3D6_HUMAN 60S ribosomal protein L18a (Fragment) OS=Homo sapiens OX=9606 GN=RPL18A PE=1 SV=1
tr|M0R3G9|M0R3G9_HUMAN Phospholipase D3 (Fragment) OS=Homo sapiens OX=9606 GN=PLD3 PE=1 SV=1
tr|Q16716|Q16716_HUMAN Pyruvate kinase OS=Homo sapiens OX=9606 PE=3 SV=1
tr|Q2VIK8|Q2VIK8_HUMAN RcNSEP1 (Fragment) OS=Homo sapiens OX=9606 PE=4 SV=1
tr|Q59GH2|Q59GH2_HUMAN NY-REN-8 antigen variant (Fragment) OS=Homo sapiens OX=9606 PE=2 SV=1
tr|Q59H84|Q59H84_HUMAN Septin 10 isoform 2 variant (Fragment) OS=Homo sapiens OX=9606 PE=2 SV=1
tr|Q6FH11|Q6FH11_HUMAN Heme oxygenase OS=Homo sapiens OX=9606 GN=HMOX1 PE=2 SV=1
tr|Q6ZVL3|Q6ZVL3_HUMAN cDNA FLJ42424 fis, clone BLADE2004089, moderately similar to Mus musculus PDZ domain actin binding protein Shroom mRNA (Fragment) OS=Homo sapiens OX=9606 PE=2 SV=1
tr|Q86VX4|Q86VX4_HUMAN Structural maintenance of chromosomes protein OS=Homo sapiens OX=9606 GN=SMC3 PE=2 SV=1
tr|Q96E61|Q96E61_HUMAN Uncharacterized protein OS=Homo sapiens OX=9606 PE=2 SV=1
tr|Q9H729|Q9H729_HUMAN HCG1788004 OS=Homo sapiens OX=9606 GN=hCG_1788004 PE=2 SV=1
tr|Q9H9I0|Q9H9I0_HUMAN cDNA FLJ12737 fis, clone NT2RP2000337 OS=Homo sapiens OX=9606 PE=1 SV=1
tr|R4GN47|R4GN47_HUMAN Ribosomal protein S6 kinase beta-2 (Fragment) OS=Homo sapiens OX=9606 GN=RPS6KB2 PE=1 SV=2
tr|R4GNG8|R4GNG8_HUMAN Zinc finger matrin-type protein 2 (Fragment) OS=Homo sapiens OX=9606 GN=ZMAT2 PE=1 SV=1
tr|V9HWB4|V9HWB4_HUMAN Epididymis secretory sperm binding protein Li 89n OS=Homo sapiens OX=9606 GN=HEL-S-89n PE=2 SV=1
22 common elements in "S_CASKI-1" and "N_CASKI-1":
sp|Q86YZ3|HORN_HUMAN Hornerin OS=Homo sapiens OX=9606 GN=HRNR PE=1 SV=2
tr|Q4LE79|Q4LE79_HUMAN DSP variant protein (Fragment) OS=Homo sapiens OX=9606 GN=DSP variant protein PE=2 SV=1
tr|A0A2P9AGW9|A0A2P9AGW9_HUMAN Chaperone Hsp60, peptide-dependent ATPase, heat shock protein OS=Homo sapiens OX=9606 GN=groEL PE=4 SV=1
tr|A0A2P9ALX2|A0A2P9ALX2_HUMAN Chaperone Hsp60, peptide-dependent ATPase, heat shock protein OS=Homo sapiens OX=9606 GN=groEL PE=4 SV=1
tr|A0A2P9ASV5|A0A2P9ASV5_HUMAN Chaperone Hsp60, peptide-dependent ATPase, heat shock protein OS=Homo sapiens OX=9606 GN=groEL PE=4 SV=1
tr|B2R4C5|B2R4C5_HUMAN Lysozyme OS=Homo sapiens OX=9606 GN=LYZ PE=2 SV=1
sp|P81605|DCD_HUMAN Dermcidin OS=Homo sapiens OX=9606 GN=DCD PE=1 SV=2
tr|L0R5A1|L0R5A1_HUMAN Alternative protein CSF2RB OS=Homo sapiens OX=9606 GN=CSF2RB PE=4 SV=1
tr|H0Y3V3|H0Y3V3_HUMAN Adhesion G protein-coupled receptor L2 (Fragment) OS=Homo sapiens OX=9606 GN=ADGRL2 PE=1 SV=1
sp|Q02413|DSG1_HUMAN Desmoglein-1 OS=Homo sapiens OX=9606 GN=DSG1 PE=1 SV=2
sp|Q494V2|CP100_HUMAN Cilia- and flagella-associated protein 100 OS=Homo sapiens OX=9606 GN=CFAP100 PE=2 SV=1
sp|Q9NZR1|TMOD2_HUMAN Tropomodulin-2 OS=Homo sapiens OX=9606 GN=TMOD2 PE=1 SV=1
tr|A0A024R8F8|A0A024R8F8_HUMAN Endothelial differentiation-related factor 1, isoform CRA_a OS=Homo sapiens OX=9606 GN=EDF1 PE=4 SV=1
tr|A0A2P9ABY9|A0A2P9ABY9_HUMAN Nitrite reductase (NAD(P)H) OS=Homo sapiens OX=9606 GN=nasD PE=4 SV=1
tr|B0I1R8|B0I1R8_HUMAN DNAH6 variant protein (Fragment) OS=Homo sapiens OX=9606 PE=2 SV=1
tr|F8WB77|F8WB77_HUMAN Apolipoprotein L1 OS=Homo sapiens OX=9606 GN=APOL1 PE=1 SV=1
tr|H0Y8P4|H0Y8P4_HUMAN U3 small nucleolar RNA-associated protein 15 homolog (Fragment) OS=Homo sapiens OX=9606 GN=UTP15 PE=1 SV=1
tr|J3KSR8|J3KSR8_HUMAN Serine/arginine-rich-splicing factor 1 (Fragment) OS=Homo sapiens OX=9606 GN=SRSF1 PE=1 SV=1
tr|Q5XWD3|Q5XWD3_HUMAN Leucine-rich repeat protein LRIG1 OS=Homo sapiens OX=9606 GN=LRIG1 PE=2 SV=1
tr|Q6ZSX8|Q6ZSX8_HUMAN cDNA FLJ45139 fis, clone BRAWH3039623 OS=Homo sapiens OX=9606 PE=2 SV=1
tr|Q71RE3|Q71RE3_HUMAN PP10513 OS=Homo sapiens OX=9606 PE=2 SV=1
tr|R4GN94|R4GN94_HUMAN Ankyrin repeat and SOCS box protein 9 (Fragment) OS=Homo sapiens OX=9606 GN=ASB9 PE=1 SV=1
170 elements included exclusively in "N_CASKI-1":
tr|B2RBS8|B2RBS8_HUMAN cDNA, FLJ95666, highly similar to Homo sapiens albumin (ALB), mRNA OS=Homo sapiens OX=9606 PE=2 SV=1
tr|Q8N1C8|Q8N1C8_HUMAN HSPA9 protein (Fragment) OS=Homo sapiens OX=9606 GN=HSPA9 PE=2 SV=1
tr|A8K008|A8K008_HUMAN Uncharacterized protein OS=Homo sapiens OX=9606 PE=1 SV=1
tr|Q6N095|Q6N095_HUMAN Uncharacterized protein OS=Homo sapiens OX=9606 GN=DKFZp686K03196 PE=1 SV=1
sp|P04406|G3P_HUMAN Glyceraldehyde-3-phosphate dehydrogenase OS=Homo sapiens OX=9606 GN=GAPDH PE=1 SV=3
tr|A0A024R8V0|A0A024R8V0_HUMAN Septin 9, isoform CRA_a OS=Homo sapiens OX=9606 GN=SEPT9 PE=3 SV=1
tr|Q53G99|Q53G99_HUMAN Beta actin variant (Fragment) OS=Homo sapiens OX=9606 PE=2 SV=1
sp|Q71U36|TBA1A_HUMAN Tubulin alpha-1A chain OS=Homo sapiens OX=9606 GN=TUBA1A PE=1 SV=1
tr|A4GYY8|A4GYY8_HUMAN Uncharacterized protein DKFZp686F17268 (Fragment) OS=Homo sapiens OX=9606 GN=DKFZp686F17268 PE=2 SV=1
tr|B7Z8Q2|B7Z8Q2_HUMAN cDNA FLJ55606, highly similar to Alpha-2-HS-glycoprotein OS=Homo sapiens OX=9606 PE=2 SV=1
tr|Q53HM9|Q53HM9_HUMAN Elongation factor 1-alpha (Fragment) OS=Homo sapiens OX=9606 PE=2 SV=1
tr|V9HW22|V9HW22_HUMAN Epididymis luminal protein 33 OS=Homo sapiens OX=9606 GN=HEL-S-72p PE=2 SV=1
sp|P26641|EF1G_HUMAN Elongation factor 1-gamma OS=Homo sapiens OX=9606 GN=EEF1G PE=1 SV=3
sp|Q08188|TGM3_HUMAN Protein-glutamine gamma-glutamyltransferase E OS=Homo sapiens OX=9606 GN=TGM3 PE=1 SV=4
tr|A0A0C4DH90|A0A0C4DH90_HUMAN Immunoglobulin kappa variable 3/OR2-268 (non-functional) (Fragment) OS=Homo sapiens OX=9606 GN=IGKV3OR2-268 PE=4 SV=5
tr|D6RGI3|D6RGI3_HUMAN Septin 11, isoform CRA_b OS=Homo sapiens OX=9606 GN=SEPT11 PE=1 SV=1
tr|Q0KKI6|Q0KKI6_HUMAN Immunoblobulin light chain (Fragment) OS=Homo sapiens OX=9606 PE=1 SV=1
tr|Q6PIL8|Q6PIL8_HUMAN IGK@ protein OS=Homo sapiens OX=9606 GN=IGK@ PE=1 SV=1
tr|S6AWF4|S6AWF4_HUMAN IgG L chain OS=Homo sapiens OX=9606 PE=2 SV=1
tr|Q5FWF9|Q5FWF9_HUMAN IGL@ protein OS=Homo sapiens OX=9606 GN=IGL@ PE=1 SV=1
sp|P0DMV8|HS71A_HUMAN Heat shock 70 kDa protein 1A OS=Homo sapiens OX=9606 GN=HSPA1A PE=1 SV=1
sp|P0DOX7|IGK_HUMAN Immunoglobulin kappa light chain OS=Homo sapiens OX=9606 PE=1 SV=1
sp|P62269|RS18_HUMAN 40S ribosomal protein S18 OS=Homo sapiens OX=9606 GN=RPS18 PE=1 SV=3
sp|P69905|HBA_HUMAN Hemoglobin subunit alpha OS=Homo sapiens OX=9606 GN=HBA1 PE=1 SV=2
tr|A0A087WV45|A0A087WV45_HUMAN Transthyretin OS=Homo sapiens OX=9606 GN=TTR PE=1 SV=1
tr|A0A1W6IYL8|A0A1W6IYL8_HUMAN N90-VRC38.08 light chain variable region (Fragment) OS=Homo sapiens OX=9606 PE=2 SV=1
tr|A2KBB9|A2KBB9_HUMAN Anti-(ED-B) scFV (Fragment) OS=Homo sapiens OX=9606 PE=2 SV=1
tr|B7ZMG8|B7ZMG8_HUMAN Uncharacterized protein OS=Homo sapiens OX=9606 PE=2 SV=1
tr|F6QMI7|F6QMI7_HUMAN Dystonin OS=Homo sapiens OX=9606 GN=DST PE=1 SV=2
tr|Q8N5F4|Q8N5F4_HUMAN IGL@ protein OS=Homo sapiens OX=9606 GN=IGL@ PE=1 SV=1
tr|Q8N6N5|Q8N6N5_HUMAN Tubulin beta chain OS=Homo sapiens OX=9606 GN=TUBB2C PE=2 SV=1
tr|Q8NEJ1|Q8NEJ1_HUMAN Uncharacterized protein OS=Homo sapiens OX=9606 PE=2 SV=1
tr|Q96K68|Q96K68_HUMAN cDNA FLJ14473 fis, clone MAMMA1001080, highly similar to Homo sapiens SNC73 protein (SNC73) mRNA OS=Homo sapiens OX=9606 PE=2 SV=1
tr|V9HWE1|V9HWE1_HUMAN Epididymis luminal protein 113 OS=Homo sapiens OX=9606 GN=HEL113 PE=2 SV=1
tr|A0N4V7|A0N4V7_HUMAN HCG2039797 (Fragment) OS=Homo sapiens OX=9606 GN=Tcr-alpha PE=4 SV=1
tr|A8K7D5|A8K7D5_HUMAN cDNA FLJ77349, highly similar to Homo sapiens rabphilin 3A-like (without C2 domains), mRNA OS=Homo sapiens OX=9606 PE=2 SV=1
tr|C3W8I1|C3W8I1_HUMAN NAD(P)(+)--arginine ADP-ribosyltransferase (Fragment) OS=Homo sapiens OX=9606 GN=ART4 PE=3 SV=1
tr|W8QEY1|W8QEY1_HUMAN Lactoferrin OS=Homo sapiens OX=9606 PE=2 SV=1
sp|O15050|TRNK1_HUMAN TPR and ankyrin repeat-containing protein 1 OS=Homo sapiens OX=9606 GN=TRANK1 PE=2 SV=4
sp|O15078|CE290_HUMAN Centrosomal protein of 290 kDa OS=Homo sapiens OX=9606 GN=CEP290 PE=1 SV=2
sp|O75360|PROP1_HUMAN Homeobox protein prophet of Pit-1 OS=Homo sapiens OX=9606 GN=PROP1 PE=1 SV=2
sp|P05109|S10A8_HUMAN Protein S100-A8 OS=Homo sapiens OX=9606 GN=S100A8 PE=1 SV=1
sp|P05388|RLA0_HUMAN 60S acidic ribosomal protein P0 OS=Homo sapiens OX=9606 GN=RPLP0 PE=1 SV=1
sp|P06702|S10A9_HUMAN Protein S100-A9 OS=Homo sapiens OX=9606 GN=S100A9 PE=1 SV=1
sp|P06733|ENOA_HUMAN Alpha-enolase OS=Homo sapiens OX=9606 GN=ENO1 PE=1 SV=2
sp|P09651|ROA1_HUMAN Heterogeneous nuclear ribonucleoprotein A1 OS=Homo sapiens OX=9606 GN=HNRNPA1 PE=1 SV=5
sp|P11055|MYH3_HUMAN Myosin-3 OS=Homo sapiens OX=9606 GN=MYH3 PE=1 SV=3
sp|P20783|NTF3_HUMAN Neurotrophin-3 OS=Homo sapiens OX=9606 GN=NTF3 PE=1 SV=1
sp|P20930|FILA_HUMAN Filaggrin OS=Homo sapiens OX=9606 GN=FLG PE=1 SV=3
sp|P30050|RL12_HUMAN 60S ribosomal protein L12 OS=Homo sapiens OX=9606 GN=RPL12 PE=1 SV=1
sp|P31944|CASPE_HUMAN Caspase-14 OS=Homo sapiens OX=9606 GN=CASP14 PE=1 SV=2
sp|P34947|GRK5_HUMAN G protein-coupled receptor kinase 5 OS=Homo sapiens OX=9606 GN=GRK5 PE=1 SV=1
sp|P35268|RL22_HUMAN 60S ribosomal protein L22 OS=Homo sapiens OX=9606 GN=RPL22 PE=1 SV=2
sp|Q08554|DSC1_HUMAN Desmocollin-1 OS=Homo sapiens OX=9606 GN=DSC1 PE=1 SV=2
sp|Q12840|KIF5A_HUMAN Kinesin heavy chain isoform 5A OS=Homo sapiens OX=9606 GN=KIF5A PE=1 SV=2
sp|Q13576|IQGA2_HUMAN Ras GTPase-activating-like protein IQGAP2 OS=Homo sapiens OX=9606 GN=IQGAP2 PE=1 SV=4
sp|Q15019|SEPT2_HUMAN Septin-2 OS=Homo sapiens OX=9606 GN=SEPT2 PE=1 SV=1
sp|Q2TBF2|WSCD2_HUMAN WSC domain-containing protein 2 OS=Homo sapiens OX=9606 GN=WSCD2 PE=2 SV=2
sp|Q5RHP9|ERIC3_HUMAN Glutamate-rich protein 3 OS=Homo sapiens OX=9606 GN=ERICH3 PE=2 SV=1
sp|Q5TEU4|NDUF5_HUMAN Arginine-hydroxylase NDUFAF5, mitochondrial OS=Homo sapiens OX=9606 GN=NDUFAF5 PE=1 SV=1
sp|Q63ZY3|KANK2_HUMAN KN motif and ankyrin repeat domain-containing protein 2 OS=Homo sapiens OX=9606 GN=KANK2 PE=1 SV=1
sp|Q6E0U4|DMKN_HUMAN Dermokine OS=Homo sapiens OX=9606 GN=DMKN PE=1 SV=3
sp|Q6P1M9|ARMX5_HUMAN Armadillo repeat-containing X-linked protein 5 OS=Homo sapiens OX=9606 GN=ARMCX5 PE=1 SV=1
sp|Q6P2C0|WDR93_HUMAN WD repeat-containing protein 93 OS=Homo sapiens OX=9606 GN=WDR93 PE=2 SV=1
sp|Q6P2H3|CEP85_HUMAN Centrosomal protein of 85 kDa OS=Homo sapiens OX=9606 GN=CEP85 PE=1 SV=1
sp|Q6PH85|DCNL2_HUMAN DCN1-like protein 2 OS=Homo sapiens OX=9606 GN=DCUN1D2 PE=1 SV=1
sp|Q6ZV70|LANC3_HUMAN LanC-like protein 3 OS=Homo sapiens OX=9606 GN=LANCL3 PE=2 SV=2
sp|Q71H61|ILDR2_HUMAN Immunoglobulin-like domain-containing receptor 2 OS=Homo sapiens OX=9606 GN=ILDR2 PE=2 SV=1
sp|Q86VP6|CAND1_HUMAN Cullin-associated NEDD8-dissociated protein 1 OS=Homo sapiens OX=9606 GN=CAND1 PE=1 SV=2
sp|Q8N4N3|KLH36_HUMAN Kelch-like protein 36 OS=Homo sapiens OX=9606 GN=KLHL36 PE=1 SV=1
sp|Q96AX9|MIB2_HUMAN E3 ubiquitin-protein ligase MIB2 OS=Homo sapiens OX=9606 GN=MIB2 PE=1 SV=3
sp|Q96NC0|ZMAT2_HUMAN Zinc finger matrin-type protein 2 OS=Homo sapiens OX=9606 GN=ZMAT2 PE=1 SV=1
sp|Q9H9A5|CNO10_HUMAN CCR4-NOT transcription complex subunit 10 OS=Homo sapiens OX=9606 GN=CNOT10 PE=1 SV=1
sp|Q9HCS5|E41LA_HUMAN Band 4.1-like protein 4A OS=Homo sapiens OX=9606 GN=EPB41L4A PE=1 SV=2
sp|Q9NYQ3|HAOX2_HUMAN Hydroxyacid oxidase 2 OS=Homo sapiens OX=9606 GN=HAO2 PE=1 SV=1
sp|Q9NYV4|CDK12_HUMAN Cyclin-dependent kinase 12 OS=Homo sapiens OX=9606 GN=CDK12 PE=1 SV=2
sp|Q9UKZ9|PCOC2_HUMAN Procollagen C-endopeptidase enhancer 2 OS=Homo sapiens OX=9606 GN=PCOLCE2 PE=1 SV=1
sp|Q9Y2I7|FYV1_HUMAN 1-phosphatidylinositol 3-phosphate 5-kinase OS=Homo sapiens OX=9606 GN=PIKFYVE PE=1 SV=3
sp|Q9Y343|SNX24_HUMAN Sorting nexin-24 OS=Homo sapiens OX=9606 GN=SNX24 PE=1 SV=1
sp|Q9Y6V0|PCLO_HUMAN Protein piccolo OS=Homo sapiens OX=9606 GN=PCLO PE=1 SV=5
tr|A0A024QZ95|A0A024QZ95_HUMAN Olfactomedin 4, isoform CRA_a OS=Homo sapiens OX=9606 GN=OLFM4 PE=4 SV=1
tr|A0A075B7D9|A0A075B7D9_HUMAN TATA-binding protein-associated factor 2N OS=Homo sapiens OX=9606 GN=TAF15 PE=1 SV=1
tr|A0A087WUZ6|A0A087WUZ6_HUMAN InaD-like protein OS=Homo sapiens OX=9606 GN=PATJ PE=1 SV=1
tr|A0A087WXW9|A0A087WXW9_HUMAN Collagen alpha-1(V) chain OS=Homo sapiens OX=9606 GN=COL5A1 PE=1 SV=1
tr|A0A087X0T3|A0A087X0T3_HUMAN Myosin-7B OS=Homo sapiens OX=9606 GN=MYH7B PE=1 SV=1
tr|A0A0B4NFD1|A0A0B4NFD1_HUMAN PNPLA6 protein (Fragment) OS=Homo sapiens OX=9606 GN=PNPLA6 PE=4 SV=1
tr|A0A0F7G8J1|A0A0F7G8J1_HUMAN Plasminogen OS=Homo sapiens OX=9606 GN=PLG PE=2 SV=1
tr|A0A0J9YWV8|A0A0J9YWV8_HUMAN Phosphatase and actin regulator (Fragment) OS=Homo sapiens OX=9606 GN=PHACTR4 PE=1 SV=1
tr|A0A0J9YXS1|A0A0J9YXS1_HUMAN NPHP3-ACAD11 readthrough (NMD candidate) (Fragment) OS=Homo sapiens OX=9606 GN=NPHP3-ACAD11 PE=4 SV=1
tr|A0A0J9YYC8|A0A0J9YYC8_HUMAN Trypsin-2 OS=Homo sapiens OX=9606 GN=PRSS2 PE=1 SV=1
tr|A0A0K0K1H8|A0A0K0K1H8_HUMAN Epididymis secretory sperm binding protein Li 71p OS=Homo sapiens OX=9606 GN=HEL-S-71p PE=2 SV=1
tr|A0A0U1RRC9|A0A0U1RRC9_HUMAN Ubiquitin-associated and SH3 domain-containing protein A OS=Homo sapiens OX=9606 GN=UBASH3A PE=1 SV=1
tr|A0A109PS45|A0A109PS45_HUMAN MS-D1 heavy chain variable region (Fragment) OS=Homo sapiens OX=9606 PE=2 SV=1
tr|A0A140VK00|A0A140VK00_HUMAN Testicular tissue protein Li 227 OS=Homo sapiens OX=9606 PE=2 SV=1
tr|A0A1D5RMT4|A0A1D5RMT4_HUMAN Ras-related protein Rab-2A (Fragment) OS=Homo sapiens OX=9606 GN=RAB2A PE=1 SV=1
tr|A0A1W2PS94|A0A1W2PS94_HUMAN Testis-expressed protein 15 OS=Homo sapiens OX=9606 GN=TEX15 PE=4 SV=1
tr|A0A286YFL2|A0A286YFL2_HUMAN D-3-phosphoglycerate dehydrogenase OS=Homo sapiens OX=9606 GN=PHGDH PE=1 SV=1
tr|A0A2P9AA51|A0A2P9AA51_HUMAN RpiR family transcriptional regulator OS=Homo sapiens OX=9606 GN=BQ8482_100196 PE=4 SV=1
tr|A0A2P9ABG1|A0A2P9ABG1_HUMAN Sugar (D-ribose) ABC transporter periplasmic sugar-binding protein OS=Homo sapiens OX=9606 GN=BQ8482_110356 PE=4 SV=1
tr|A0A2P9ACS9|A0A2P9ACS9_HUMAN Ceramide glucosyltransferase OS=Homo sapiens OX=9606 GN=BQ8482_110862 PE=4 SV=1
tr|A0A2P9AD98|A0A2P9AD98_HUMAN GntR family transcriptional regulator OS=Homo sapiens OX=9606 GN=BQ8482_111031 PE=4 SV=1
tr|A0A2P9AE75|A0A2P9AE75_HUMAN Uncharacterized protein OS=Homo sapiens OX=9606 GN=BQ8482_111346 PE=4 SV=1
tr|A0A2P9AEZ2|A0A2P9AEZ2_HUMAN Uncharacterized protein OS=Homo sapiens OX=9606 GN=BQ8482_111631 PE=4 SV=1
tr|A0A2P9AF60|A0A2P9AF60_HUMAN Uncharacterized protein OS=Homo sapiens OX=9606 GN=BQ8482_111701 PE=4 SV=1
tr|A0A2P9AH77|A0A2P9AH77_HUMAN Wzx OS=Homo sapiens OX=9606 GN=wzx PE=4 SV=1
tr|A0A2P9AJP5|A0A2P9AJP5_HUMAN LysR family transcriptional regulator OS=Homo sapiens OX=9606 GN=BQ8482_190089 PE=4 SV=1
tr|A0A2P9AKC5|A0A2P9AKC5_HUMAN Threonylcarbamoyladenosine tRNA methylthiotransferase MtaB OS=Homo sapiens OX=9606 GN=mtaB PE=4 SV=1
tr|A0A2P9AKT5|A0A2P9AKT5_HUMAN GTP-binding protein OS=Homo sapiens OX=9606 GN=bipA PE=4 SV=1
tr|A0A2P9ALU8|A0A2P9ALU8_HUMAN Chaperone Hsp10, affects cell division OS=Homo sapiens OX=9606 GN=groES PE=4 SV=1
tr|A0A2P9AMQ4|A0A2P9AMQ4_HUMAN Uncharacterized protein OS=Homo sapiens OX=9606 GN=BQ8482_290034 PE=4 SV=1
tr|A0A2P9ANI5|A0A2P9ANI5_HUMAN Superoxide dismutase (Cu-Zn) 1 OS=Homo sapiens OX=9606 GN=sodC PE=4 SV=1
tr|A0A2P9ANK8|A0A2P9ANK8_HUMAN Uncharacterized protein OS=Homo sapiens OX=9606 GN=BQ8482_310047 PE=4 SV=1
tr|A0A2P9APR4|A0A2P9APR4_HUMAN Uncharacterized protein OS=Homo sapiens OX=9606 GN=BQ8482_340034 PE=4 SV=1
tr|A0A2P9APS2|A0A2P9APS2_HUMAN Uncharacterized protein OS=Homo sapiens OX=9606 GN=BQ8482_340053 PE=4 SV=1
tr|A0A2P9AQ43|A0A2P9AQ43_HUMAN Beta-glucosidase OS=Homo sapiens OX=9606 GN=BQ8482_340161 PE=4 SV=1
tr|A0A2P9AR85|A0A2P9AR85_HUMAN Putative replication protein B OS=Homo sapiens OX=9606 GN=BQ8482_360024 PE=4 SV=1
tr|A0A2P9ASR5|A0A2P9ASR5_HUMAN Threonine--tRNA ligase OS=Homo sapiens OX=9606 GN=thrS PE=4 SV=1
tr|A0A2P9ASR8|A0A2P9ASR8_HUMAN RNA polymerase, beta subunit OS=Homo sapiens OX=9606 GN=rpoB PE=4 SV=1
tr|A0A2P9AXI9|A0A2P9AXI9_HUMAN Nitrate ABC transporter substrate-binding protein OS=Homo sapiens OX=9606 GN=BQ8482_90286 PE=4 SV=1
tr|A0A2P9AXL5|A0A2P9AXL5_HUMAN D-hydantoinase/dihydropyrimidinase OS=Homo sapiens OX=9606 GN=dht PE=4 SV=1
tr|A0A2P9AXQ7|A0A2P9AXQ7_HUMAN Uncharacterized protein OS=Homo sapiens OX=9606 GN=BQ8482_90367 PE=4 SV=1
tr|B2R4P9|B2R4P9_HUMAN Histone H3 OS=Homo sapiens OX=9606 GN=H3F3B PE=2 SV=1
tr|B2R892|B2R892_HUMAN cDNA, FLJ93793, highly similar to Homo sapiens creatine kinase, muscle (CKM), mRNA OS=Homo sapiens OX=9606 PE=2 SV=1
tr|B3KXF3|B3KXF3_HUMAN cDNA FLJ45316 fis, clone BRHIP3005307, moderately similar to Homo sapiens neuropathy target esterase (NTE) OS=Homo sapiens OX=9606 PE=2 SV=1
tr|B4DLK4|B4DLK4_HUMAN cDNA FLJ57042, moderately similar to Breakpoint cluster region protein (EC 2.7.11.1) OS=Homo sapiens OX=9606 PE=2 SV=1
tr|B4DNU0|B4DNU0_HUMAN General transcription factor IIH subunit 4 OS=Homo sapiens OX=9606 PE=2 SV=1
tr|B4DPV2|B4DPV2_HUMAN cDNA FLJ51271, highly similar to Homo sapiens ATP-binding cassette, sub-family A (ABC1), member 10 (ABCA10), mRNA OS=Homo sapiens OX=9606 PE=2 SV=1
tr|B4DTZ7|B4DTZ7_HUMAN cDNA FLJ57146, highly similar to Homo sapiens LMBR1 domain containing 2 (LMBRD2), mRNA OS=Homo sapiens OX=9606 PE=2 SV=1
tr|C9IZ47|C9IZ47_HUMAN Selenoprotein V OS=Homo sapiens OX=9606 GN=SELENOV PE=4 SV=2
tr|C9JJP5|C9JJP5_HUMAN Protein TFG (Fragment) OS=Homo sapiens OX=9606 GN=TFG PE=1 SV=1
tr|D6RC96|D6RC96_HUMAN Zinc finger and BTB domain-containing protein 49 OS=Homo sapiens OX=9606 GN=ZBTB49 PE=1 SV=1
tr|E7DVW5|E7DVW5_HUMAN Fatty acid binding protein 5 (Psoriasis-associated) OS=Homo sapiens OX=9606 GN=FABP5 PE=3 SV=1
tr|E9PDF6|E9PDF6_HUMAN Unconventional myosin-Ib OS=Homo sapiens OX=9606 GN=MYO1B PE=1 SV=1
tr|E9PJM3|E9PJM3_HUMAN F-box only protein 3 OS=Homo sapiens OX=9606 GN=FBXO3 PE=1 SV=1
tr|F5GXA0|F5GXA0_HUMAN Sulfatase-modifying factor 1 OS=Homo sapiens OX=9606 GN=SUMF1 PE=1 SV=1
tr|F6RH32|F6RH32_HUMAN Voltage-dependent N-type calcium channel subunit alpha OS=Homo sapiens OX=9606 GN=CACNA1B PE=1 SV=1
tr|F8WE87|F8WE87_HUMAN Adhesion G-protein-coupled receptor F3 OS=Homo sapiens OX=9606 GN=ADGRF3 PE=4 SV=1
tr|G3LU47|G3LU47_HUMAN Interleukin-32 eta OS=Homo sapiens OX=9606 PE=2 SV=1
tr|G3V3D2|G3V3D2_HUMAN Spermatogenesis-associated protein 7 OS=Homo sapiens OX=9606 GN=SPATA7 PE=4 SV=1
tr|G8I0M6|G8I0M6_HUMAN Alkaline phosphatase liver/bone/kidney (Fragment) OS=Homo sapiens OX=9606 GN=ALPL PE=4 SV=1
tr|H0YC05|H0YC05_HUMAN PHD finger protein 20-like protein 1 (Fragment) OS=Homo sapiens OX=9606 GN=PHF20L1 PE=1 SV=1
tr|H0YEF3|H0YEF3_HUMAN Ribonuclease H2 subunit C (Fragment) OS=Homo sapiens OX=9606 GN=RNASEH2C PE=1 SV=1
tr|H0YES4|H0YES4_HUMAN T-complex protein 11-like protein 1 (Fragment) OS=Homo sapiens OX=9606 GN=TCP11L1 PE=1 SV=1
tr|H0YI06|H0YI06_HUMAN Developmentally-regulated GTP-binding protein 1 (Fragment) OS=Homo sapiens OX=9606 GN=DRG1 PE=1 SV=1
tr|H0YIY5|H0YIY5_HUMAN Adenylate kinase 7 (Fragment) OS=Homo sapiens OX=9606 GN=AK7 PE=1 SV=1
tr|H7C0Z7|H7C0Z7_HUMAN TBC1 domain family member 1 (Fragment) OS=Homo sapiens OX=9606 GN=TBC1D1 PE=1 SV=1
tr|H7C3C1|H7C3C1_HUMAN Interleukin-1 receptor-associated kinase 1 (Fragment) OS=Homo sapiens OX=9606 GN=IRAK1 PE=1 SV=1
tr|H7C4E5|H7C4E5_HUMAN Cytochrome c oxidase copper chaperone (Fragment) OS=Homo sapiens OX=9606 GN=COX17 PE=1 SV=1
tr|I6L9B9|I6L9B9_HUMAN Kinesin-like protein OS=Homo sapiens OX=9606 GN=KIF3C PE=2 SV=1
tr|J3KMW3|J3KMW3_HUMAN Peptidyl-prolyl cis-trans isomerase NIMA-interacting 4 OS=Homo sapiens OX=9606 GN=PIN4 PE=1 SV=1
tr|J3KRE7|J3KRE7_HUMAN Lipoxygenase homology domain-containing protein 1 OS=Homo sapiens OX=9606 GN=LOXHD1 PE=4 SV=1
tr|K7EN13|K7EN13_HUMAN Ubiquitin carboxyl-terminal hydrolase 32 (Fragment) OS=Homo sapiens OX=9606 GN=USP32 PE=1 SV=1
tr|K7EQK6|K7EQK6_HUMAN Granulins (Fragment) OS=Homo sapiens OX=9606 GN=GRN PE=1 SV=1
tr|L0R6M1|L0R6M1_HUMAN Alternative protein PLCXD2 OS=Homo sapiens OX=9606 GN=PLCXD2 PE=4 SV=1
tr|M0QXB0|M0QXB0_HUMAN U6 snRNA-associated Sm-like protein LSm4 OS=Homo sapiens OX=9606 GN=LSM4 PE=1 SV=1
tr|M4QHP2|M4QHP2_HUMAN Piezo-type mechanosensitive ion channel component OS=Homo sapiens OX=9606 GN=PIEZO1 PE=2 SV=1
tr|Q53F74|Q53F74_HUMAN BCL2-like 14 isoform 1 variant (Fragment) OS=Homo sapiens OX=9606 PE=2 SV=1
tr|Q53H56|Q53H56_HUMAN Ubiquitin specific protease, proto-oncogene isoform b variant (Fragment) OS=Homo sapiens OX=9606 PE=2 SV=1
tr|Q59EV2|Q59EV2_HUMAN p2X purinoceptor (Fragment) OS=Homo sapiens OX=9606 PE=2 SV=1
tr|Q59H01|Q59H01_HUMAN Protocadherin gamma subfamily A, 7 isoform 1 variant (Fragment) OS=Homo sapiens OX=9606 PE=2 SV=1
tr|Q5BQ95|Q5BQ95_HUMAN Kallikrein 13 splice variant 7 OS=Homo sapiens OX=9606 GN=KLK13 PE=2 SV=1
tr|Q5GIT6|Q5GIT6_HUMAN Hypothetical rhabdomyosarcoma antigen MU-RMS-40.11C (Fragment) OS=Homo sapiens OX=9606 GN=TTC3 PE=2 SV=1
tr|Q5MIL4|Q5MIL4_HUMAN Chemokine receptor 4 (Fragment) OS=Homo sapiens OX=9606 GN=CXCR4 PE=2 SV=1
tr|Q7Z757|Q7Z757_HUMAN NUMA1 protein OS=Homo sapiens OX=9606 PE=2 SV=1
tr|Q86YU9|Q86YU9_HUMAN Phosphoinositide phospholipase C (Fragment) OS=Homo sapiens OX=9606 GN=FLJ00414 PE=2 SV=1
tr|Q8IXH9|Q8IXH9_HUMAN 5-hydroxytryptamine 4 receptor subunit b OS=Homo sapiens OX=9606 GN=HTR4B PE=2 SV=1
tr|Q8NFG3|Q8NFG3_HUMAN BX1 (Fragment) OS=Homo sapiens OX=9606 PE=2 SV=1
tr|Q9NSI4|Q9NSI4_HUMAN PRED42 protein (Fragment) OS=Homo sapiens OX=9606 GN=PRED42 PE=4 SV=1
tr|Q9UI89|Q9UI89_HUMAN PRO0097 OS=Homo sapiens OX=9606 PE=2 SV=1
tr|S4R465|S4R465_HUMAN GC-rich sequence DNA-binding factor 2 (Fragment) OS=Homo sapiens OX=9606 GN=GCFC2 PE=1 SV=1
