# Supplementary material for: Promoter methylation of SEPT9 as a potential biomarker for early detection of cervical cancer and its overexpression predicts radioresistance
Source: Clin Epigenetics. 2019 Aug 19;11:120. doi: 10.1186/s13148-019-0719-9 (PMC6700799; doi:10.1186/s13148-019-0719-9)
Supplement: Supplementary file 4 — Table S4. SEPT9 related miRNA profile data from TCGA database (212 cases). (CSV 1240 kb) [file 13148_2019_719_MOESM4_ESM.csv]

	TCGA.DS.A0VK	TCGA.DS.A0VM	TCGA.DS.A0VN	TCGA.BI.A0VS	TCGA.DR.A0ZL	TCGA.DR.A0ZM	TCGA.C5.A1MH	TCGA.C5.A1ML	TCGA.BI.A20A	TCGA.C5.A1MI	TCGA.DS.A1OD	TCGA.C5.A0TN	TCGA.C5.A1MQ	TCGA.DS.A1OA	TCGA.C5.A1MJ	TCGA.DS.A1OC	TCGA.DS.A1OB	TCGA.C5.A1MK	TCGA.C5.A1BN	TCGA.EA.A1QT	TCGA.C5.A1M6	TCGA.C5.A1BK	TCGA.C5.A1ME	TCGA.C5.A1BL	TCGA.C5.A1BE	TCGA.C5.A1MF	TCGA.C5.A1M9	TCGA.EX.A1H5	TCGA.DG.A2KL	TCGA.DG.A2KK	TCGA.EK.A2GZ	TCGA.EK.A2IP	TCGA.EK.A2IR	TCGA.EK.A2PG	TCGA.EK.A2RK	TCGA.DG.A2KJ	TCGA.EK.A2RL	TCGA.EK.A2RM	TCGA.C5.A2LY	TCGA.EK.A2PL	TCGA.EK.A2RE	TCGA.C5.A2LT	TCGA.EK.A2RA	TCGA.C5.A2M1	TCGA.EK.A2RO	TCGA.C5.A2LV	TCGA.FU.A2QG	TCGA.EK.A2RB	TCGA.C5.A2LX
Group	SEPT9 LOW	SEPT9 HIGH	SEPT9 LOW	SEPT9 LOW	SEPT9 LOW	SEPT9 LOW	SEPT9 LOW	SEPT9 HIGH	SEPT9 HIGH	SEPT9 HIGH	SEPT9 LOW	SEPT9 HIGH	SEPT9 HIGH	SEPT9 LOW	SEPT9 LOW	SEPT9 HIGH	SEPT9 HIGH	SEPT9 LOW	SEPT9 LOW	SEPT9 LOW	SEPT9 HIGH	SEPT9 LOW	SEPT9 HIGH	SEPT9 LOW	SEPT9 LOW	SEPT9 HIGH	SEPT9 HIGH	SEPT9 HIGH	SEPT9 LOW	SEPT9 HIGH	SEPT9 LOW	SEPT9 HIGH	SEPT9 LOW	SEPT9 LOW	SEPT9 LOW	SEPT9 HIGH	SEPT9 LOW	SEPT9 HIGH	SEPT9 LOW	SEPT9 LOW	SEPT9 HIGH	SEPT9 LOW	SEPT9 LOW	SEPT9 HIGH	SEPT9 LOW	SEPT9 HIGH	SEPT9 LOW	SEPT9 LOW	SEPT9 LOW
hsa-let-7a-2-3p	2.062262	2.537866	3.735647	3.534807	3.711747	4.529311	0.885038	0.904655	1.217189	2.692687	0.401994	1.73768	1.244958	1.626715	0.784222	0	0.659573	0.781665	3.508667	2.796398	1.278521	1.597361	0.255351	0.696563	1.758338	1.456881	0	0.417077	2.728097	2.533101	0.735836	1.605376	0.963542	1.927211	11.573402	1.630404	3.278652	1.251814	8.017518	31.591191	3.884732	3.015932	1.83783	0.224644	8.57625	4.051054	6.378633	8.230095	2.976184
hsa-let-7a-3p	30.109028	135.253334	66.362673	37.557325	131.473995	52.958102	59.297572	35.884662	35.298468	36.543606	32.863043	65.018178	47.861702	45.376778	42.348009	74.867296	101.574269	70.0893	77.19068	95.427068	27.944807	46.759114	59.113789	73.83566	201.88919	39.01204	39.124386	63.395699	29.01703	57.979874	18.39591	23.788748	34.687495	37.259412	69.630141	28.124471	75.955433	56.081248	124.035717	58.477311	41.622131	32.813338	50.122629	45.827342	137.863223	139.356268	59.626356	86.415997	63.186683
hsa-let-7a-5p	37478.81026	31074.82659	28017.57336	27374.31883	27499.94481	48588.36173	31583.92222	30631.32882	36236.67696	38396.17423	48806.7449	40165.01585	32401.54253	29744.22137	26149.69943	48208.6726	39330.67833	32028.72567	29006.15245	44604.46441	14319.61335	42865.47403	33724.35253	34847.64546	20357.39981	38569.63406	35077.80672	34433.45725	30490.94582	33456.92053	58697.77559	23474.09413	22546.38971	27022.49548	76966.91866	27559.94334	34603.98394	23475.51015	26808.22145	30638.41428	16521.21119	30498.91233	33095.38729	35212.92079	32240.4832	20480.83422	21183.71907	23296.05529	26478.19636
hsa-let-7b-3p	29.779066	59.714496	53.837268	24.301798	51.183041	42.505845	32.74642	38.297077	36.759094	21.541494	22.109693	50.827128	34.443826	33.989775	26.27145	61.591858	48.148842	54.716554	57.89301	52.25768	37.807681	29.478572	32.940297	42.258145	57.705461	35.612651	26.421663	33.783234	46.377645	56.572596	25.123557	21.015826	21.679684	15.203553	52.554629	23.640859	69.39813	38.055132	110.830393	63.182382	9.989311	20.990886	35.670604	34.819794	60.033752	48.936736	54.35705	58.125045	40.292957
hsa-let-7b-5p	21452.72347	22442.79762	11475.24881	13139.76141	26301.83186	32184.93805	15253.63651	11886.56828	18731.31463	17534.00671	27542.14484	21846.68714	18663.29735	14123.90754	10865.98933	43129.58263	21145.91606	23800.91929	27463.21601	23864.10766	7764.090302	24781.02358	24022.28603	18637.93175	15811.77597	46008.63121	22057.00779	37230.79246	24763.92662	24317.49104	30021.17947	17414.09307	10483.81347	14129.88246	45690.84294	11898.28153	24881.14204	19925.61724	23938.42169	33200.32546	11638.10279	8407.935423	24005.14726	13606.45231	36311.6292	12178.27945	19339.73933	14915.76112	15373.5947
hsa-let-7c-3p	20.29266	19.257925	2.197439	15.133393	9.767756	38.499146	6.195269	24.425695	25.56096	4.616034	6.532409	2.606519	2.074929	12.157552	10.587002	0.617462	4.617012	29.703272	8.771668	80.046882	14.611664	3.049507	2.170485	48.991586	24.616734	3.399389	1.524327	18.351387	28.024994	95.976394	4.520138	2.481035	5.781249	8.351247	146.849397	5.502614	8.743071	4.256166	11.318849	14.45129	2.774809	1.447647	20.550278	9.659685	44.810908	2.430633	13.589263	12.602333	54.029193
hsa-let-7c-5p	7343.220643	1470.768037	626.050513	2731.743053	3315.762443	11677.60989	2694.499354	6069.634338	10069.55746	2680.377315	6252.118636	1057.378036	1287.701119	4161.307427	2046.428318	1813.177848	2270.250875	4630.323237	2292.036904	16949.14069	1281.625577	2415.209898	1161.209302	7246.343161	4661.354461	2362.899388	745.395771	8807.414294	7004.51252	13770.22013	500.894357	830.271079	906.692567	1784.597345	16313.75379	648.697032	973.213142	1067.045883	695.165956	985.040227	647.085396	394.725159	2903.019145	728.969237	7535.09348	399.271912	1325.369101	1023.360867	3853.014039
hsa-let-7d-3p	163.001202	808.235704	407.185539	283.226413	542.110457	195.979818	293.832743	419.760085	265.83398	356.973328	369.030873	650.76101	360.069397	187.243423	328.981291	458.311343	268.446283	350.707055	1149.965703	717.101212	167.668844	428.818833	420.818676	500.132115	606.786514	423.62867	379.557356	518.426669	262.145301	503.524248	385.893638	213.6609	452.864513	293.792603	323.486076	183.828062	300.26986	482.699311	674.414733	241.975081	433.425124	498.835126	326.465391	573.515705	535.158016	710.068798	439.293713	362.124177	344.092698
hsa-let-7d-5p	198.22464	397.698544	304.784859	208.443152	315.107808	321.406902	252.678458	243.352291	195.480482	321.9684	258.482409	359.699677	218.282562	147.431721	184.292261	229.078489	129.606129	171.445202	377.181733	378.212777	261.000848	402.099339	319.699625	423.045828	258.156012	237.957258	301.308584	222.302023	172.862133	260.909434	493.851351	281.378562	334.348906	352.251336	286.299407	136.953945	249.450758	220.319187	295.233303	367.331616	163.713715	222.937682	229.561642	291.363051	278.084915	581.083229	178.047073	275.193799	422.618177
hsa-let-7e-3p	9.733877	21.945077	7.691038	11.598586	10.353821	7.31658	8.850384	18.093107	10.224384	25.00352	8.542381	21.141768	28.357367	6.678092	10.979113	5.711526	3.627652	8.598316	6.140168	10.486491	32.876244	4.646868	16.342473	6.036878	13.587159	11.331298	4.57298	5.839078	10.912387	24.486646	3.574063	3.648581	16.861977	4.71096	13.660409	5.298813	11.475281	14.270675	11.790467	20.16459	8.879388	23.765543	8.77146	6.739315	22.727063	66.599333	9.706616	14.917047	17.857106
hsa-let-7e-5p	1103.970185	1484.054513	787.782061	1029.512546	537.031223	1085.118477	775.736142	891.990181	878.323259	2454.960968	1255.127062	2836.761944	1860.79659	512.586362	911.658524	521.909953	474.562901	640.965346	726.294128	1140.056351	876.699839	659.855326	1175.508966	551.213389	562.028815	930.137691	1384.59678	675.664685	1329.327165	1828.336228	507.411765	693.376322	2737.903218	351.180663	1142.731164	657.868055	857.913887	1235.039263	408.421789	1054.271986	594.918992	2332.642323	653.76616	1113.559479	796.304837	1833.993304	633.426036	433.623127	693.222015
hsa-let-7f-1-3p	3.629581	11.644327	9.888478	3.203419	9.572401	4.703516	4.867711	4.523277	3.16469	3.846695	4.220941	7.529945	2.766572	5.650693	3.13689	9.72503	3.957439	5.2111	13.157502	8.214418	6.575249	5.082512	3.44724	12.770319	9.111389	2.26626	4.064871	0.834154	8.18429	9.288038	4.204779	3.940467	3.372395	1.498942	5.122653	3.057008	4.917978	2.503627	9.432374	6.385454	5.549617	4.946128	5.429951	4.268233	5.574563	16.528302	5.82397	5.915381	4.349808
hsa-let-7f-5p	12622.94176	11339.18565	14604.40266	7354.386939	11655.08178	12262.58787	17475.08285	16315.1578	11732.96733	16378.45943	23060.9121	14353.08868	12962.91327	11644.79435	12380.12671	16377.87701	7955.441874	10663.9958	12095.2533	17753.62933	14061.53483	16461.53163	10918.55933	17985.25237	10793.95841	10825.11275	11222.6015	9401.748971	7780.036036	7547.234599	20203.12449	7923.258375	12161.33925	9854.257884	11953.80657	7940.067976	3055.976695	4386.104369	5080.748195	4783.37685	3739.332248	13991.511	6266.581714	9328.335158	4868.95168	7488.778985	4357.715983	4588.792308	5150.401476
hsa-let-7g-3p	15.673192	26.423664	33.181336	44.516476	14.260924	35.189265	14.603133	9.951209	15.823451	19.233477	5.02493	11.584531	13.141219	8.989739	13.527836	5.094063	4.946799	12.246086	13.157502	18.351359	14.429018	20.910908	16.980851	18.342821	10.39018	4.694395	13.210832	2.919539	25.048889	56.572596	54.241655	19.264507	30.351558	21.841724	52.744357	40.352502	79.234085	55.830885	96.210214	56.460852	13.319082	26.298926	68.668002	83.342862	71.61169	26.736958	69.055641	40.378903	84.935722
hsa-let-7g-5p	447.098438	574.602738	639.894382	519.837558	463.968409	849.768491	677.054362	394.731287	362.722189	602.392491	696.656321	318.574593	509.602634	425.771168	691.292034	465.412158	383.871589	453.365732	339.46356	764.465197	441.454898	868.238334	860.15031	542.854635	525.74311	326.341383	567.049544	230.643562	284.714102	527.166526	1263.536236	221.541835	500.559818	557.820504	792.493453	483.822417	504.365935	484.952575	731.480595	435.21907	163.158753	525.013415	753.343117	825.790729	629.282363	450.315196	486.717466	390.672319	627.974897
hsa-let-7i-3p	37.2857	179.591347	149.865374	94.2247	233.449368	111.83915	157.094313	53.676218	71.814125	68.471177	83.815836	57.922653	197.948255	62.328858	52.150789	47.081495	70.57433	102.398122	124.557689	112.904554	234.334561	142.165133	154.615114	138.848192	232.420335	85.146611	64.529832	68.400622	75.394675	60.512976	256.28131	77.349916	88.164049	84.583147	57.297827	83.35441	96.993449	93.635655	203.739276	92.757114	54.941213	120.395999	63.98989	110.524766	206.044413	181.811317	71.828959	210.124611	250.228422
hsa-let-7i-5p	356.523884	548.477646	646.047213	525.250231	976.189532	478.36496	690.772457	398.953012	362.965626	650.860852	778.964677	434.854319	492.173228	308.904559	476.219044	394.712733	358.807808	466.132928	602.613606	531.665096	406.56955	587.538435	554.367322	570.020586	565.545492	685.219779	515.730544	410.820812	466.256543	298.624498	920.53135	298.162035	393.606709	546.685508	577.721467	361.74591	363.110686	398.577439	463.601177	444.965288	240.298436	459.024826	354.366988	419.410036	434.601482	495.687005	334.739591	571.220027	580.355947
hsa-miR-1	66.982275	24.035085	26.808762	6.185912	10.158466	28.569502	12.390537	5.729484	54.286609	11.540086	21.104707	2.751326	4.97983	59.075428	26.075394	2.469849	10.553171	17.196631	2.6315	19.400008	8.949644	7.841591	2.936538	7.197816	15.984892	21.853218	2.032436	27.52708	9.920352	5.347658	2.10239	12.113289	6.744791	21.841724	84.428917	3.87221	6.557304	20.529742	8.489136	2.352536	6.659541	6.755687	41.351169	3.594301	19.296563	2.106548	2.218655	10.544809	16.483483
hsa-miR-100-5p	4302.373829	911.989641	1233.642535	3076.386738	2211.029242	4449.351586	1876.28137	1190.828001	4483.148877	2206.079779	2505.128695	1523.510588	2678.733718	3914.218026	1266.323099	968.643879	2540.346091	2487.518763	3149.028889	1925.84408	628.666843	3135.329299	902.79395	1516.881665	1668.822762	3912.535329	529.957593	2026.576978	2288.129183	1229.679954	224.009627	1894.051339	789.622272	1863.184725	9364.969323	1123.348426	1257.909406	1025.986398	1213.474901	5521.736924	1571.096704	1724.630464	4980.267974	483.433528	2104.397408	1416.248584	1438.520512	2543.613716	1891.021745
hsa-miR-101-3p	15470.59585	7694.362101	5699.718574	12469.14224	13920.6151	16877.43353	13998.65209	8567.387778	16777.97045	11934.75697	17880.00808	3852.725283	10858.38165	14832.81269	7586.175257	8395.17089	7289.932539	5657.170565	4889.327862	10449.61355	7560.074943	18507.89634	10974.99193	10528.08286	11116.054	7801.113057	5435.241011	6895.116404	6475.75776	10026.57786	76645.45636	6138.956351	27285.08688	12319.8031	23868.33946	12149.77137	6367.141789	5746.324988	10212.90283	8767.563778	2733.186601	12453.26512	28979.90175	10500.30203	8392.075287	7979.28064	9332.772753	8868.184485	33051.90076
hsa-miR-101-5p	8.331539	6.270022	2.197439	5.191748	8.00956	10.97487	5.31023	4.824829	6.572818	3.846695	4.120443	1.013646	3.734873	4.280828	2.744778	2.624214	2.308506	1.56333	3.508667	5.41802	5.114082	4.06601	5.362374	3.018439	5.115166	2.26626	1.524327	1.251231	2.480088	5.629114	25.649155	2.335092	32.760412	9.850189	22.957076	4.687412	6.830525	5.50798	8.017518	4.368995	1.664885	7.96206	17.960609	4.268233	12.221157	4.861265	4.991974	7.715714	21.749039
hsa-miR-103a-2-5p	0.494943	1.791435	1.538208	0.441851	0.78142	0.348409	0.442519	0	0.486875	0.769339	0.401994	1.592873	0.691643	0.513699	0.784222	0	0	0	0	0.873874	0.913229	0.145215	0.255351	0.92875	0.479547	0.161876	0	0	0.496018	0.562911	2.943346	0.583773	2.408854	2.141346	2.087007	1.630404	1.639326	2.503627	3.77295	6.385454	2.774809	1.32701	1.587217	1.123219	1.71525	4.375139	1.941323	4.115047	1.831498
hsa-miR-103a-3p	8968.118252	11431.44455	14839.96817	14554.78885	9868.168505	9146.421661	19192.49983	29488.146	13473.30353	59358.35583	22764.34072	21493.64856	19875.05606	11238.28691	20968.73423	17545.96119	17234.9769	18382.41712	26431.66783	16204.25028	15946.80478	20009.56093	13780.91792	26518.37928	10063.92838	17148.13892	20741.00571	15616.19577	8798.360166	10438.91046	35522.71296	9333.070052	22279.48871	38157.92038	17603.90354	14868.67401	13465.69615	11244.0398	13923.59872	16424.73079	20726.71131	11443.4105	13054.10462	14393.82894	11542.34642	28588.6143	10088.50215	13368.50327	21544.59847
hsa-miR-105-3p	0	0.149286	0	0.883702	0	0	0	0	0	0	0	0	0	0	0	0	0	0	0	0	0	0	0	0.232188	0	0	0	0	0	0	0	0	0	0	0	0	0	0.250363	0	0	0	0	0.083538	0	0	0	0	0.25719	0
hsa-miR-105-5p	0.824905	11.644327	47.464693	1602.593134	0.39071	1.21943	1.770077	1.507759	0.243438	6.539382	3.014958	0.724033	0	0.085617	0.196056	265.200029	0.659573	1.04222	1.754334	0	1.826458	0.871288	0	69.424096	0	1.295005	1.016218	0.417077	0.496018	0	0.210239	0.729716	0	0	0.379456	0.203801	0.273221	17.52539	0	0	0	0	148.780671	0	0.428813	0	0.277332	106.734044	9.15749
hsa-miR-106a-5p	5.279391	21.945077	7.25155	7.73239	20.902998	7.664988	7.522826	24.727246	22.883145	38.082284	5.426925	22.300222	5.256488	2.140414	66.854958	28.557628	9.563811	14.069971	5.263001	37.751368	40.364722	30.640289	15.193393	65.012531	25.575828	29.947002	11.178396	11.678155	19.592695	71.208292	122.779561	12.843005	231.249964	53.105369	15.36796	77.851796	123.222663	57.583424	117.904674	7.393683	24.418317	13.993924	26.732069	96.821492	39.879564	23.172031	33.834491	31.377237	33.882714
hsa-miR-106b-3p	423.258688	672.534512	1094.324871	652.834672	1184.047379	307.644763	510.224627	498.766653	253.418657	682.403754	688.917929	817.578251	325.902228	327.226504	587.774679	472.512974	744.658117	701.674665	599.104939	837.870634	977.52032	500.990509	730.17658	851.896346	531.497671	744.628155	890.20681	430.006352	363.332891	444.418551	1520.027785	692.500663	1266.093552	868.315603	701.803516	650.735037	1102.993109	323.218262	997.00192	734.999309	349.070939	357.568879	632.54758	950.917344	776.365055	590.643717	475.901523	685.412594	864.924958
hsa-miR-106b-5p	234.767925	447.112289	486.952593	282.784562	725.158203	234.653169	354.900391	555.156837	206.922054	461.603441	338.177802	273.394923	270.985766	158.561875	561.89534	347.476872	375.626924	280.096645	245.60671	621.499369	541.179505	324.699936	475.846847	576.754026	579.772046	402.908582	380.573574	171.001556	149.549306	349.005068	2040.999964	400.906074	1262.721157	1036.19709	536.929967	364.191516	571.305076	216.313384	615.462396	601.576938	151.504557	280.96421	467.309979	479.165295	667.017864	517.562698	247.102714	687.727308	1057.919066
hsa-miR-107	35.63589	67.925239	63.066514	61.969586	64.076479	53.132306	94.256588	89.862432	57.207862	196.181462	93.5642	73.272156	68.057681	50.342539	64.894402	51.866828	58.04244	41.949358	88.593849	87.736975	86.574109	124.594161	73.668803	112.146616	90.63434	66.692783	121.43803	70.06893	45.137601	56.572596	627.142861	66.550116	96.354152	133.19169	95.812591	79.889801	75.13577	75.108814	63.668524	89.060273	46.616787	58.509078	89.385355	112.995848	54.030377	107.271918	52.693059	58.382236	93.635338
hsa-miR-10a-3p	1.402338	1.940721	1.318464	0.994164	5.860654	1.742043	0.442519	2.713966	5.599067	1.923348	0	4.054586	0.9683	1.626715	4.90139	3.396042	1.319146	0.781665	1.754334	1.922523	30.136557	0.871288	17.746904	2.321876	8.791691	3.885016	4.064871	7.924462	3.968141	12.102595	0.630717	0	5.781249	1.498942	1.897279	7.133018	10.928839	11.767048	0	0.336077	1.109923	1.568285	0.751839	6.290027	4.073719	0.972253	0.277332	0.514381	0.457875
hsa-miR-10a-5p	19347.81371	20569.85245	8849.96784	8776.483989	23605.93122	10765.65047	7178.103796	17329.57801	40694.02144	17420.91387	10225.53193	26549.13774	7261.422555	18020.83102	50375.30923	21362.64962	15360.46993	19690.40332	33167.43185	18062.28172	73806.4371	5558.526002	113403.3557	18046.08553	39434.09005	48333.48981	48007.65415	125642.3507	27830.05941	93665.9239	2901.613206	6520.160088	27547.17018	9618.067474	9073.736991	52022.32268	88136.99082	55421.54196	5792.420805	11136.56704	12210.26835	8664.892816	6472.58572	35747.79776	20909.32695	7287.684649	10875.29272	4038.6619	4358.278566
hsa-miR-10b-3p	18.065417	12.540044	6.592318	9.057943	21.293708	14.63316	14.603133	22.917936	18.988141	25.772859	25.124651	21.431382	10.097989	11.472619	19.213448	31.336208	28.691433	34.393262	13.157502	18.875684	8.401707	10.01981	25.407438	17.181883	17.423533	21.853218	3.556762	31.280772	12.40044	3.096013	14.926967	8.902538	5.781249	8.351247	16.126872	9.171023	3.825094	5.50798	3.77295	12.098754	11.099235	9.892256	15.287402	6.963959	13.722	7.129856	8.319957	9.516047	9.615365
hsa-miR-10b-5p	46683.09877	32129.68317	22222.04643	25786.5277	49173.8139	52330.26972	45786.57565	60954.47171	69555.99639	46058.40668	55814.91454	38156.69265	27437.34336	30539.94171	68067.95444	72386.95	54611.01012	105202.9971	59777.16454	50108.29924	13073.6037	26739.53344	55921.26094	36793.37764	36155.90833	63169.88206	10430.96782	114687.8241	29845.37891	10549.2411	27254.53969	18045.58946	20943.53839	20126.07814	31019.5636	27447.24165	13273.6218	16313.63438	25739.06187	39637.53477	24760.72824	19303.89398	33668.37248	19350.14583	40805.79875	17549.65337	14536.90566	33621.48096	33330.97528
hsa-miR-1179	0.164981	0.597145	0	0	0	0	0	0	0	0.38467	0.502493	0	0	0.342466	0	0	0	0	0	0.34955	0	0	0	0.232188	0.639396	0	0	0	0.248009	0	0	0.145943	0.481771	0	0	0	0	0	0.471619	0	0	0	0.083538	0.224644	0.428813	0	0	0	0
hsa-miR-1180-3p	11.053725	27.617954	10.108222	15.906632	14.846989	5.400333	11.06298	24.727246	12.658761	30.773563	15.074791	70.665637	15.07782	6.421242	22.546394	11.423051	21.436128	15.893856	60.524511	60.996423	65.935134	18.15183	28.088625	18.807197	13.107612	11.007547	40.648713	19.18554	9.920352	46.158735	47.829367	11.383573	72.265614	19.914513	8.537756	37.091693	58.196069	87.126224	9.903993	19.828514	31.63282	6.996962	14.034336	56.83489	15.651657	20.417314	29.674512	12.087952	29.303969
hsa-miR-1185-1-3p	0	0	0	0	0	0.174204	0.442519	0	0	0	0	0	0.138329	0.085617	0.392111	0	0.329787	0.260555	0	0.174775	0.182646	0	0.127676	0	0	0	1.016218	0	0.496018	0	0	0.145943	0.481771	0	0.189728	0	0	0	0	0	0	0	0	0	0.428813	0	0	0.25719	0.228937
hsa-miR-1197	0.08249	0	0	0	0.195355	0	0	0	0	0.769339	0	0	0	0	0	0	0	0	0	0	0	0	0	0	0	0	0	0	0	0	0	0	0.481771	0	0	0	0	0	0	0	0	0	0	0	0	0	0	0	0
hsa-miR-1224-5p	0.412452	0.149286	0.219744	0.331388	0.195355	0.174204	0	3.015518	0.486875	3.077356	0	0.289613	0.553314	0.342466	0.196056	1.543656	0	0	0.877167	0	2.19175	0.145215	0.383027	0	0.159849	0.971254	0	0.834154	0	0	11.142666	0.145943	0	0.428269	0	0.407601	0	7.260519	0	0.336077	0	0	0	0	0.214406	0	0.277332	0	0.228937
hsa-miR-122-5p	0	0.298572	0	0	0	0	0	0	0	0	0	0	0	0	0.196056	0.154366	0	0	0	0	0	0.290429	0	0	0	0	0	0	0.248009	0	7.253245	28.021102	37.578119	0	0	0	0	0	0	0	0	0	0.083538	0	0	0.162042	0	0	0
hsa-miR-1226-3p	0.247471	0.597145	0.219744	3.092956	0.586065	0	0.885038	0.603104	0	0.769339	0.502493	3.475359	1.521615	0	0.588167	0.463097	0.329787	0.781665	0.877167	0.873874	3.287624	0.580859	0.255351	0.232188	0.639396	0.809378	3.048653	0	0	1.688734	0.630717	0.583773	0.481771	0.428269	0.189728	0.815202	0.819663	0.751088	0.943237	2.352536	0.554962	0.361912	1.002453	1.572507	1.286438	2.430633	0.831996	0.25719	0.686812
hsa-miR-1228-3p	0.659924	7.464312	1.757952	0.773239	1.758196	1.393634	0.442519	0.301552	0.730313	0.769339	0.200997	1.158453	0.553314	0.342466	1.372389	0.154366	0.659573	3.12666	6.140168	1.572974	1.095875	1.742576	0	1.160938	1.758338	0.161876	1.524327	2.502462	1.98407	0.562911	0.105119	0.291886	0	0.428269	1.328095	0.407601	0	1.001451	0.943237	1.00823	1.109923	0.241275	0.501226	1.347863	0.643219	0.972253	0.554664	2.314714	0.228937
hsa-miR-1229-3p	0	0.447859	0	0.441851	0.195355	0.522613	0.442519	0.603104	0	0.38467	0	0.289613	0.276657	0	0	0	0.659573	0.260555	0	0.174775	0.547937	0.290429	0.127676	0.232188	0	0.161876	0	0	0	0	1.366553	0.291886	0	0.428269	0.569184	0.203801	0	0	0.943237	0.672153	0	0.120637	0.250613	0.224644	0.643219	0.648169	0	0	0.686812
hsa-miR-124-3p	0	0	0	0	0.195355	0	0	0	0	0	0.301496	0	0	0	0	0	0	0	0	0	0.182646	0	0.127676	0	0.319698	0	4.064871	1.668308	0.496018	0	0.105119	0	0.481771	0	0.379456	0	0	0	0	0	0	0	0	0	0	0	0.277332	0	0
hsa-miR-1247-3p	184.531219	115.995409	81.525005	131.008785	141.046396	163.229413	204.443866	110.066402	81.795071	68.471177	143.009513	361.582163	1590.640796	122.003602	77.049849	99.720151	67.606251	117.249758	267.535881	83.192829	166.938261	198.508413	81.84004	122.595059	93.351771	149.73501	25.913554	163.911248	112.099977	13.509874	6.20205	102.889983	8.190103	33.619124	142.295928	30.570077	13.387828	20.529742	52.821294	11.426601	34.96259	88.668396	39.596877	1.123219	12.649969	668.42396	6.933297	21.089618	53.113444
hsa-miR-1247-5p	31.511366	22.840795	12.745149	18.6682	17.972671	29.963137	23.453517	11.458968	13.632512	16.54079	24.722657	109.618621	375.700531	13.69865	6.273779	15.745287	9.893598	15.372746	13.157502	17.827035	14.429018	60.990149	17.746904	33.202828	10.709878	24.281353	2.032436	8.758616	20.336722	6.192025	2.522868	69.177095	1.927083	26.766819	56.349187	38.314496	22.1309	11.266322	38.201114	3.024689	25.52824	40.413487	13.783723	1.347863	5.360156	66.275248	3.050651	11.05919	16.71242
hsa-miR-1248	0.164981	1.045004	0.439488	0.441851	4.297813	1.045226	0.442519	1.206207	0.243438	0	0.200997	0	0.276657	0.085617	0	0.617462	0	0.260555	0.877167	0.34955	0.730583	0	0.510702	0.92875	0.959094	0.161876	0	0	0.992035	0.562911	2.10239	0.729716	15.416664	4.496826	0.758912	0.407601	0.819663	1.502176	0.471619	2.688612	0.554962	2.774657	0.501226	0.449288	3.4305	1.45838	0.554664	1.543143	2.289373
hsa-miR-1249	1.567319	4.478587	3.296159	2.761568	8.40027	3.135677	0.442519	1.507759	2.434377	1.923348	1.40698	3.475359	1.798272	0.513699	1.7645	1.698021	4.946799	2.60555	6.140168	5.068471	2.19175	4.792083	2.425836	3.947189	3.03713	1.295005	2.032436	0.417077	1.488053	2.251646	0.946075	2.626978	26.979162	1.070673	3.225374	1.834205	1.092884	5.257617	2.829712	2.016459	1.664885	1.447647	3.341509	1.347863	3.644906	1.296337	7.210629	3.600667	2.060435
hsa-miR-1250-5p	0	0.597145	0.219744	0	0.586065	0	0	0	0	0	0	0	0.138329	0	0.196056	0	0	0	0	0	0.547937	0.145215	0	0.232188	0	0	0	0	0	0	0	0	0	0	0	0	0	0.500725	0	0	0	0	0.250613	0.449288	0.214406	0.162042	0	0.25719	0
hsa-miR-1251-5p	0.329962	0.298572	0.219744	0.110463	1.172131	0.696817	0	0	0	0	0	0	0	0	0	0	0	0	0	0	0	0	0.127676	0	0	0	0	0	0.248009	0	0.105119	0.145943	0	0.856538	0	0	0	0	0	0	0	0	0	0.449288	0	0	0	0	0
hsa-miR-1254	0.08249	1.343576	0.659232	0.662776	0.39071	0	0	0	0	1.923348	1.507479	1.013646	0.276657	0.171233	1.176334	0.617462	0	0.260555	0.877167	1.572974	0.913229	0.580859	0.766053	0	0.639396	0.971254	2.032436	1.668308	0.248009	0.281456	0.525597	0.875659	0.481771	0	0.569184	0.611402	2.458989	0.751088	1.886475	3.024689	0.554962	1.206373	1.587217	2.246438	1.072031	1.782464	0	0.771571	2.289373
hsa-miR-1258	0.08249	0.746431	0	0.883702	1.367486	6.793967	0	3.015518	0	1.154009	8.441883	2.461713	0.691643	0.513699	1.176334	1.698021	0.329787	1.823885	0.877167	0.524325	0.547937	0.871288	0	1.160938	0.479547	1.13313	0	2.085385	1.240044	0.844367	1.156314	0	0	0.214135	0.379456	0.407601	0	0	2.358093	0.336077	0	0	0.668302	0	0.643219	0.162042	0	1.028762	8.928553
hsa-miR-125a-3p	4.371996	18.66078	5.713343	6.296375	8.00956	6.09715	7.522826	4.523277	5.599067	13.078764	7.235899	21.286575	13.694533	2.73973	7.450113	2.161118	2.968079	2.60555	5.263001	14.156763	19.360455	3.775581	18.257606	6.965628	18.222777	10.52192	8.129743	5.839078	6.20022	14.635696	4.415018	3.648581	8.190103	2.783749	7.399388	2.445606	10.655618	15.272125	6.602662	12.098754	2.774809	14.476473	6.93363	7.63789	14.794032	39.862374	4.714642	3.343476	9.15749
hsa-miR-125a-5p	495.190392	562.21198	173.59772	414.897974	327.41518	528.709998	230.552498	306.075062	598.856768	515.841845	398.878958	492.632166	923.343536	199.229742	250.559053	166.406072	151.372044	221.471766	221.046039	382.756923	387.391741	249.478752	789.673396	182.499462	250.003716	320.513858	233.22199	202.699406	312.739096	755.145643	74.529716	206.217795	640.755108	171.521775	705.977529	378.457552	764.19909	688.747823	406.063696	537.722403	273.596141	756.63698	543.830527	474.897063	480.913233	713.95781	383.827335	316.858655	624.540838
hsa-miR-125b-1-3p	1.7323	1.492862	0.219744	1.104627	4.297813	1.742043	3.982673	1.507759	2.190939	1.923348	0.70349	3.475359	0.691643	1.198632	1.372389	0.463097	0.659573	0.52111	2.6315	1.922523	0.730583	2.17822	0.127676	0.232188	3.03713	0.161876	0	0	0.496018	0	0.210239	0.875659	0.963542	1.070673	3.60483	0.407601	0.273221	1.001451	2.829712	1.00823	0	0.723824	0.751839	0	4.288125	1.45838	1.109328	0.514381	1.373624
hsa-miR-125b-2-3p	60.548017	17.018631	7.25155	18.557737	32.03824	150.338296	21.68344	48.851389	137.055431	26.157528	32.762545	12.018951	7.608074	48.972674	15.684448	5.248429	27.702073	62.793759	8.771668	328.926269	30.501849	15.97361	7.78821	153.708199	166.402729	18.939455	5.589198	85.500778	113.340021	167.466142	7.463484	6.859332	11.562498	17.559033	202.819129	4.687412	7.923409	9.764146	8.017518	7.393683	3.32977	3.619118	26.147305	15.275781	79.330315	7.129856	18.303905	15.174238	46.016389
hsa-miR-125b-5p	1197.019454	660.442326	199.747251	574.847992	987.129419	1900.046112	434.111326	553.95063	1368.606808	355.819319	578.067969	329.000671	357.302824	588.100171	426.616978	218.118534	402.009851	748.574569	427.180242	1847.020622	524.376091	534.389876	372.046609	959.167022	1001.773204	325.046377	146.335366	602.259139	976.906661	1736.863126	60.443705	310.56721	256.783814	413.065548	3417.189272	298.363951	387.973796	474.186978	391.443516	417.070939	326.317507	284.94524	982.069381	195.664778	1400.072855	241.604879	468.968226	605.94074	1516.709329
hsa-miR-1262	1.154867	0.298572	2.417183	2.43018	1.367486	1.742043	1.327558	4.221725	0.973751	0	0.70349	2.606519	0.829972	0.342466	0.784222	1.543656	0.659573	0.260555	0.877167	1.747749	1.461166	0.580859	1.404431	4.643752	0.479547	0.323751	0	0.834154	0.992035	1.125823	0.315358	0.145943	10.117186	0	0.569184	0.407601	1.639326	0	0	0	0.554962	0.482549	1.08599	0	4.931344	1.944506	1.109328	0.514381	1.144686
hsa-miR-126-3p	1295.100643	2183.311261	2349.941801	1212.328346	2140.310689	2218.317336	1674.935138	778.908262	642.432118	1050.147829	215.368508	511.601835	386.075177	483.048648	1523.15593	403.665935	392.116254	545.341654	1149.088536	875.447227	509.947073	1151.987742	1202.831538	857.004473	679.677623	447.26252	418.681742	245.241256	823.389214	949.912988	1657.944552	849.535587	2300.93714	1378.812371	2612.742961	1730.062552	1725.117287	1286.363619	2356.206997	1495.876509	2212.077521	1052.801487	1186.569708	1665.73402	2561.725953	2126.641467	1446.285805	1800.847648	1959.245047
hsa-miR-126-5p	97.338774	137.343341	211.833168	84.06213	251.031329	195.108797	194.708444	97.401227	55.503798	90.78201	31.858057	38.952984	21.579265	56.421315	173.705259	38.437024	45.510549	52.111004	130.697856	61.345973	65.935134	141.729489	118.865955	110.289115	104.701045	55.361485	45.221693	43.793081	84.322992	87.532723	313.045833	79.101235	212.942675	143.470149	258.029949	136.750144	121.856558	87.376587	117.433055	117.962852	187.57707	108.573546	131.070675	175.446833	149.226755	233.178686	92.906183	152.513947	131.181048
hsa-miR-1266-5p	7.506634	26.871523	10.54771	1.104627	21.489063	1.742043	10.177941	5.729484	5.112192	96.167384	49.143817	17.087183	8.853032	8.561656	45.87701	7.255181	6.595732	28.139942	39.472507	16.079286	56.254906	12.19803	46.601583	1.857501	19.181871	15.863817	73.675792	34.617388	1.736062	7.317848	0.840956	19.410451	7.226561	6.852306	1.707551	8.559622	25.682772	13.519587	4.244568	40.665257	3.32977	1.568285	11.444667	22.464383	11.363532	2.754717	9.706616	3.086286	8.928553
hsa-miR-1269a	0	0.149286	0	1.877866	0	366.700015	0.442519	0.603104	0.486875	0.769339	0.200997	0.144807	0.138329	13.184951	0	60.974396	306.041954	0	0	0.174775	0	0.580859	0.127676	45.740959	1.43864	287.653094	0	0	21.080748	0.281456	0	0.145943	384.453065	0	6.450749	7.744419	0	0	0	163.33318	0	0.120637	3.926273	0.449288	0.428813	0.324084	0.277332	0.771571	39.835083
hsa-miR-1269b	0	1.791435	0	0	0	133.614685	0	0.603104	0	0	0	0	0.276657	3.253429	0	0.154366	224.914453	0	0	0	0.365292	0	0	0	0	0.161876	0	0	0	0	0	0.291886	0.481771	0	0	0	0.546442	0	0	17.812055	0	0.120637	0.417689	0	0	0	0	0	0
hsa-miR-1270	0.247471	0.746431	0.439488	0.110463	0.195355	0.348409	1.327558	0	0.243438	0.38467	0.200997	0.289613	0	0.25685	0.392111	0.308731	0.329787	0.260555	0.877167	0.174775	0	0.290429	0	1.393126	0	0	1.016218	0.417077	0.496018	0.562911	4.625257	0	0.963542	0.428269	0	0.203801	0.273221	0.250363	0.943237	0	0	0.241275	0.751839	0	1.072031	0.324084	3.327983	0.771571	0.915749
hsa-miR-1271-5p	3.877053	10.450037	2.856671	7.73239	3.321037	4.180903	0.885038	3.920173	0.243438	0.769339	0.502493	4.489006	1.798272	1.541098	1.176334	1.080559	1.319146	5.2111	4.385834	1.922523	2.19175	1.597361	1.276756	1.857501	3.196978	1.13313	2.540545	1.251231	4.464158	7.88076	2.838226	4.086411	10.598957	2.141346	4.932925	2.649407	3.278652	5.758342	11.790467	6.385454	13.319082	1.206373	4.511037	2.021794	9.862688	6.481687	9.429284	4.886619	5.03662
hsa-miR-127-3p	777.307857	519.963974	720.540412	480.070979	895.703223	664.24093	551.378912	247.875568	421.634115	582.774344	457.168148	173.33354	247.4699	505.737037	819.904505	160.540181	476.54162	1093.549413	470.161416	749.609335	403.647217	432.884843	378.558063	335.743286	1065.393076	270.979898	316.551851	328.239572	1164.649322	168.310509	73.583641	161.121334	408.541603	320.987691	1294.134031	390.481782	409.831475	357.517954	298.534634	183.161693	333.53201	177.216155	203.497875	125.575903	1236.266475	183.431739	166.121802	604.654787	309.065297
hsa-miR-1275	0	0.149286	0	0	0.586065	0	0	0	0	0.769339	0	0	0.691643	0	0.196056	0	0	0.260555	0	0.174775	0	0	0.766053	0.464375	0.319698	0.485627	0	0	0	0.562911	0.315358	0	0	0	0.189728	0.815202	0	0	0	0.336077	0	0.241275	0.167075	0.449288	0	0	0.554664	0	0.457875
hsa-miR-127-5p	224.869067	209.597881	261.275556	192.757446	124.441211	281.165712	88.061319	51.263804	99.566024	96.552053	44.018388	41.993924	59.619635	116.524142	157.236589	27.7858	51.446708	167.276322	121.926188	192.77666	59.907822	86.69314	69.072483	68.263158	64.738814	35.127024	43.189257	29.195388	359.860768	76.55595	30.905129	80.122838	153.203101	89.079973	341.320499	117.592896	220.489333	145.210374	187.70424	110.569169	189.241956	36.673731	100.746485	51.443438	594.548549	51.853495	83.476899	378.069986	197.343916
hsa-miR-1277-3p	1.897281	3.881442	1.757952	3.755732	1.367486	2.961473	0.442519	0.603104	0.486875	0.38467	0.401994	1.73768	1.798272	0.770549	1.176334	1.080559	0.659573	0.260555	0	1.922523	0.913229	1.597361	0.510702	1.625313	0.479547	0.161876	0.508109	0	0.496018	0.281456	0.630717	0.145943	2.890625	1.713076	0.94864	1.426604	1.092884	0.751088	5.659424	1.680383	2.774809	1.930196	1.08599	1.797151	3.216094	0.972253	3.327983	2.829095	1.144686
hsa-miR-128-1-5p	3.794562	6.120736	4.614623	8.94748	15.433054	3.135677	4.867711	8.745002	4.138441	11.155416	4.924432	7.674752	3.458215	2.311647	13.527836	3.704773	5.936159	7.556096	15.789003	10.836041	12.419914	6.24423	5.362374	27.862513	13.107612	3.723141	2.540545	17.517233	2.976106	8.162215	3.258704	2.335092	23.124996	4.925095	7.589116	6.929217	5.46442	7.260519	13.205323	7.057607	2.774809	1.688922	4.845187	13.253986	3.4305	10.856826	3.327983	8.487285	16.025608
hsa-miR-128-3p	94.039155	150.032671	150.74435	142.386445	257.868758	110.61972	145.146295	181.232623	180.143906	335.047164	290.340466	515.511614	96.553376	83.904232	182.331705	210.091525	140.489087	113.601988	353.498229	474.863269	271.594304	353.162005	167.382671	385.663622	288.687156	133.547441	240.335514	338.24942	95.979405	206.025573	228.424646	181.261501	1031.471193	137.260247	404.689618	309.98058	205.188958	334.484585	157.520644	149.217967	137.075551	112.916488	183.365285	334.719311	122.640379	207.576022	219.369525	122.937043	214.056336
hsa-miR-1287-3p	3.217129	11.49504	2.636927	2.209254	0.976776	3.309881	0.885038	1.809311	2.434377	2.308017	0.602992	4.199392	1.521615	0.428083	0.392111	0.154366	0.329787	0.52111	2.6315	1.572974	3.104979	0.726073	1.787458	1.160938	0.159849	0.647503	0.508109	0.834154	5.208185	10.413861	2.312629	2.481035	9.635415	0.428269	5.502109	5.502614	11.475281	13.769949	4.716187	14.115213	2.774809	1.688922	6.014716	11.007548	9.005063	2.754717	4.991974	2.571905	6.63918
hsa-miR-1287-5p	29.531594	114.801119	19.996699	16.900796	53.136592	19.51088	16.815729	6.031036	16.553764	23.080172	19.697726	48.655029	14.939491	6.592475	18.625282	6.328988	9.234024	14.591081	42.104007	24.992804	73.606257	18.006615	36.770564	9.984067	32.449331	31.080132	59.956851	57.139544	15.872563	39.403798	28.277142	12.697062	45.286451	4.068556	22.387893	26.697867	31.420413	58.835238	14.62018	76.289366	14.983967	6.152501	27.734521	44.030191	37.092282	26.899001	13.589263	7.972904	18.086043
hsa-miR-1291	0	0.597145	0.219744	0.220925	1.172131	0.348409	0	0.904655	0.243438	0.38467	0.200997	0.724033	0.276657	0.085617	0.980278	0.308731	0	0.260555	0	0.524325	1.826458	0.145215	0.638378	0.232188	0.159849	0	0	0	0.248009	1.407279	0.630717	0	2.408854	1.498942	0.569184	0.203801	0.546442	0.751088	0	2.016459	0	1.930196	0.083538	0.449288	1.072031	0.324084	0	0.771571	5.03662
hsa-miR-129-1-3p	0	0.597145	0	0	0.586065	0.348409	0	0	0.730313	0	0	0	1.106629	0	0	0	0	0	0.877167	0.174775	0	0	0.127676	0.232188	0	0.647503	0	0	0	0	0	0.145943	0	0	0.189728	0	0	0	0	0	0	0.723824	0	0	0	0.162042	0	0	0
hsa-miR-129-2-3p	0	0.447859	0	1.21509	0.976776	0	0	1.809311	0.730313	0	0	0	1.244958	0.085617	0	0.154366	0	0	0	0.174775	0.913229	0	0.255351	0.464375	0	0.161876	0	0.417077	0	0	0	0.291886	0.481771	0.214135	0	3.260808	0.546442	0	0	0	0	0.241275	0.250613	0	0	0	0	0.514381	0.228937
hsa-miR-1292-5p	0.164981	0.597145	1.977696	0.441851	1.172131	0.348409	0	0.603104	0	0.769339	0	0.724033	0.276657	0.171233	0.588167	0	0	0.260555	0	1.572974	0	0.290429	0.127676	0.696563	0.159849	0.323751	0.508109	0.834154	0.248009	0	1.576792	0.145943	0.481771	0.642404	0.569184	0.203801	1.366105	0.500725	0.471619	0.672153	0	0	0.668302	0.224644	0.643219	0.810211	0.554664	0	0.457875
hsa-miR-1293	0.247471	0.597145	10.767454	0.110463	4.688523	1.742043	7.080307	0.301552	0.486875	0	0.100499	1.013646	0	0.171233	0.196056	2.006752	4.617012	0.52111	11.403169	1.398199	0.547937	3.049507	0	4.179377	0.799245	0.485627	0	0.417077	0.496018	0.281456	0.630717	0.583773	0.481771	0	2.656191	0	0	0	0.471619	2.688612	11.654197	0.603186	0.584764	0.449288	1.71525	0.324084	2.218655	0.25719	0.686812
hsa-miR-1295a	3.134638	0.447859	0.659232	0.773239	7.814205	2.613064	0.885038	1.507759	0.973751	1.538678	0.70349	0.289613	0.829972	2.311647	0.980278	1.38929	2.308506	4.16888	1.754334	10.136941	1.278521	2.904293	0.255351	11.145005	0.319698	0.647503	0	0.834154	2.728097	0.562911	0.630717	0	4.335937	2.997884	0.758912	1.222803	1.639326	0.751088	0.943237	0.672153	0	0.723824	3.257971	0.224644	1.500844	0.324084	0.277332	2.057524	1.831498
hsa-miR-1295b-5p	0	0	0	0	0	0	0	0	0	0.38467	0.200997	0	0	0.085617	0	0	0	0.52111	0	0	0	0.290429	0	0	0	0	0	0	2.480088	0	0	0	0	0	0	0	0	0	0	0	0	0	0	0	0	0	0	0.25719	0
hsa-miR-129-5p	1.319848	8.807888	1.09872	8.395167	8.595625	1.045226	0	15.379141	4.138441	3.846695	0.502493	1.158453	12.03459	0.599316	1.372389	1.852387	7.914878	2.866105	69.296179	1.048649	4.748791	2.904293	3.702592	8.358754	2.078036	14.406936	6.605416	6.256154	0.744026	2.251646	2.733107	1.751319	1.927083	0.428269	5.691837	28.328271	1.366105	1.001451	0.943237	1.00823	2.219847	9.168433	1.002453	1.347863	1.072031	3.72697	0.554664	3.086286	1.144686
hsa-miR-1296-5p	2.392224	11.345754	4.394879	9.499794	13.870213	1.916247	0.885038	7.840346	2.190939	11.924756	7.738392	7.095525	2.489915	1.198632	7.450113	7.255181	3.297866	5.992765	28.946505	9.437842	10.228165	2.613864	6.894481	15.092195	10.230331	4.694395	3.556762	2.919539	5.952211	15.198608	4.730377	4.96207	64.075511	9.636055	14.419321	4.687412	1.912547	5.50798	8.960755	18.484208	11.099235	8.927158	4.76165	3.818945	8.147438	18.63485	7.765293	11.830761	10.073239
hsa-miR-1301-3p	6.021806	12.838617	8.35027	9.168406	8.40027	8.013397	5.31023	5.12638	11.928448	37.312945	11.858835	20.852155	8.99136	4.623294	8.626446	9.107568	3.627652	6.513875	11.403169	17.127935	17.351351	21.346552	12.129179	14.395632	9.750784	7.284406	9.14596	7.924462	2.232079	7.88076	3.994541	13.572721	18.78906	2.997884	8.348028	15.285038	20.218353	49.321454	19.336366	9.746219	2.774809	3.739755	7.100706	18.645438	4.716938	6.157603	12.479935	7.201333	30.90653
hsa-miR-1306-3p	2.062262	2.38858	2.417183	1.104627	1.172131	0.871021	1.327558	2.412414	0.486875	2.308017	0.401994	1.882486	1.106629	0.171233	3.332945	1.234924	0.98936	0.260555	1.754334	4.369371	1.461166	2.323434	0.638378	2.786251	0.319698	1.618757	2.540545	2.085385	0.744026	0.844367	7.043006	1.751319	8.190103	1.927211	2.466463	1.222803	0.819663	3.004353	0	2.688612	2.219847	0.723824	2.506131	3.818945	3.4305	0.972253	1.941323	0.771571	2.289373
hsa-miR-1306-5p	4.949429	15.675055	12.305661	4.86036	9.572401	7.490784	3.982673	8.141898	3.16469	11.924756	2.813961	11.150111	1.936601	2.654113	5.489557	4.013505	5.276585	2.60555	13.157502	16.953161	8.766998	8.422449	6.894481	9.75188	12.148518	5.503773	12.702723	7.090308	4.21615	11.821139	15.242326	4.52424	42.877597	9.850189	9.486395	5.706414	7.650188	15.772851	16.978273	10.418372	5.549617	3.377844	9.272686	21.790452	19.296563	7.129856	8.87462	7.201333	14.651984
hsa-miR-1307-3p	187.995819	815.55073	1240.674341	2565.054809	1010.376678	627.483826	612.004041	448.709057	430.154434	1572.144386	630.52824	1309.196771	590.801534	373.630681	1011.254768	619.468986	1419.401477	928.357532	3250.78024	1230.414949	1009.300689	1021.43978	667.998578	2130.321334	720.439099	747.056291	2327.646917	474.633587	605.389479	1045.045015	517.187877	394.338628	1333.541458	1817.574065	574.875548	1779.586077	767.750962	754.84358	1222.907275	1611.150749	2300.871401	592.690925	759.942596	2221.278219	819.0319	1268.628166	1504.525502	1295.211191	1456.269893
hsa-miR-1307-5p	52.711421	260.205916	385.211144	451.350672	172.889281	277.681627	88.061319	75.086395	142.897936	290.040829	90.147248	263.692879	140.126892	75.941891	126.063749	106.35787	94.648751	82.856496	276.307549	256.744256	256.434703	336.026678	94.22457	259.817937	240.732479	219.017803	500.487276	107.18878	131.940681	416.554436	161.673771	286.048746	120.92446	298.503564	335.628662	785.039575	272.128099	256.371418	633.855525	755.499976	468.387714	226.798074	682.67021	1123.219164	298.453509	355.358483	510.013345	421.535175	699.174384
hsa-miR-130a-3p	74.983852	140.926211	122.177636	86.713235	91.035486	127.343331	55.314899	66.341393	44.305663	63.085804	51.85728	115.845307	89.913603	35.87334	30.976784	13.429804	32.648872	22.928842	61.401677	56.801826	91.688191	65.491803	48.389041	50.616899	56.906217	27.356991	108.735307	15.848925	53.321892	169.154876	110.480581	97.34414	222.57809	55.889118	184.225794	68.273172	234.970045	102.648712	155.16255	229.540251	153.724404	92.408152	139.67506	57.284177	193.180037	486.612643	112.319415	205.237992	180.402559
hsa-miR-130a-5p	0.659924	0.447859	1.538208	0.773239	0.976776	1.045226	0.885038	0.904655	0.486875	0.769339	0.301496	1.448066	1.244958	0.770549	0	0	0.659573	0	0.877167	0.174775	2.19175	1.016502	0.893729	0.696563	0.959094	0.485627	1.524327	0	0.496018	4.784747	0.735836	1.021603	2.890625	0	1.328095	0.203801	6.557304	1.251814	3.77295	1.00823	0.554962	2.292108	1.83783	0.224644	3.001688	13.125416	3.882646	1.800333	2.747247
hsa-miR-130b-3p	18.64285	57.624489	25.929786	29.272621	41.21993	16.200998	14.603133	51.565355	11.198135	38.082284	12.26083	25.341161	9.683003	9.246589	37.446619	14.973459	7.914878	28.921607	37.718173	45.616236	51.140824	25.267347	38.174995	30.184389	30.211447	12.140676	39.124386	24.607541	10.664378	20.26481	20.918778	16.345643	201.380177	49.89335	23.336532	20.787652	46.447567	22.783007	14.148561	42.009563	33.297705	6.996962	24.393013	19.993301	43.095658	49.584905	26.34653	47.323046	44.871702
hsa-miR-130b-5p	6.681729	26.722237	20.216443	15.796169	17.581961	7.490784	4.867711	16.283796	6.816256	12.694095	3.818947	12.88779	6.916431	4.452061	16.860781	7.255181	2.968079	13.027751	21.929171	14.855862	19.177809	11.762386	16.980851	13.002506	17.103835	6.960654	19.308139	21.270925	10.168361	34.619051	12.719458	12.843005	98.763005	14.561149	15.178232	14.877437	52.185208	17.275027	23.580935	24.869661	25.52824	7.720786	24.309475	19.544013	40.09397	16.528302	28.842517	28.805332	32.051216
hsa-miR-132-3p	94.699079	106.590375	63.725745	118.747423	187.150204	110.968128	181.875387	125.143991	158.47795	173.870629	120.89982	108.025748	105.544737	84.760397	133.317806	83.820498	104.872135	101.095347	167.538863	228.08118	71.414508	137.663479	80.818635	154.636949	122.444275	80.452216	174.281356	51.717544	50.841804	81.340697	42.573392	98.073856	68.893218	93.362664	169.806474	91.098829	102.184648	108.407055	88.664315	57.133005	149.28471	146.212376	90.471346	111.872629	83.404034	185.862371	192.191	60.954141	165.521637
hsa-miR-132-5p	3.299619	4.180015	3.076415	3.092956	8.595625	4.006699	2.655115	1.507759	3.408128	3.846695	1.808975	2.316906	2.628244	1.797948	1.372389	2.932946	0.98936	2.344995	6.140168	5.592795	2.557041	3.194722	2.553511	4.179377	1.918187	1.295005	4.57298	1.668308	1.488053	3.658924	1.156314	3.210751	2.408854	1.498942	6.830205	2.649407	2.73221	3.004353	3.301331	3.360765	0	3.619118	3.090895	2.471082	3.216094	3.402886	4.714642	3.343476	6.181306
hsa-miR-133a-3p	19.797717	25.229375	9.229246	1.21509	8.204915	6.793967	3.097634	1.507759	24.830646	0.769339	4.220941	0.86884	2.213258	14.640432	10.979113	1.080559	4.617012	6.25332	3.508667	9.962166	4.200853	4.06601	1.787458	3.018439	12.628065	13.273806	2.032436	10.844001	10.41637	5.066203	0.840956	5.83773	3.854166	16.48836	45.155241	1.834205	6.830525	18.526841	20.279604	5.041148	4.994656	3.015932	15.538015	2.246438	33.447376	5.671476	3.882646	16.202999	9.844302
hsa-miR-133a-5p	0.247471	0.447859	0.219744	0.220925	0	0.522613	0	0	0	0	0	0	0	0.599316	0	0	0	0	0	0	0	0	0	0	0	0	0	0	0.744026	0	0	0	0	0	0.758912	0.203801	0	0.250363	0	0	0	0.120637	0.167075	0	0	0	0	0.25719	0.228937
hsa-miR-133b	5.196901	6.867167	1.977696	0.331388	2.148906	1.21943	0.442519	0.904655	7.303131	0.38467	0.803989	0.43442	0.414986	3.852745	1.7645	0.771828	0.659573	0.781665	0	1.922523	0.547937	1.597361	0.383027	0.464375	4.955317	3.399389	0	2.919539	0.496018	1.97019	0.105119	1.751319	0.481771	4.068556	8.537756	0	0.819663	1.502176	2.829712	0	0	0.603186	3.090895	0.673931	3.859313	1.296337	0.277332	2.571905	2.289373
hsa-miR-1343-3p	0.412452	0.597145	1.318464	0.331388	0.195355	0.348409	0	0.904655	0	0.38467	0.401994	2.896133	1.383286	0	0.196056	0.617462	0	1.04222	6.140168	2.446848	1.461166	0.290429	0.383027	0.464375	0.639396	0.323751	0.508109	1.668308	0.248009	2.251646	0.525597	0.583773	6.26302	0.642404	0.569184	0	0.273221	1.502176	0.471619	0	1.664885	0.241275	0.334151	1.123219	0.428813	0.486127	1.386659	0.25719	0.915749
hsa-miR-134-3p	0.907395	1.045004	1.538208	1.325553	0.78142	0.871021	0.442519	0.301552	0.973751	0	0.200997	0	0	0.171233	0.588167	0	0	1.302775	2.6315	0.34955	0.547937	0.726073	0.127676	0.232188	0	0	0.508109	0	2.480088	0.281456	0.210239	0.145943	0	0.428269	1.328095	1.019003	0.273221	1.001451	0.471619	0.336077	0.554962	0.844461	0.083538	0.449288	3.216094	0	0.277332	1.285952	0.686812
hsa-miR-134-5p	305.957215	399.489978	752.623029	228.657829	492.099546	453.802157	194.708444	88.354673	113.198535	153.867814	93.966194	283.096968	86.732044	126.54128	405.050863	45.074743	167.2018	461.442938	359.638397	286.45598	111.413938	127.643669	106.864451	114.004117	298.597789	96.80166	132.616426	85.083701	680.040128	82.185064	110.480581	92.528013	178.736951	100.000835	250.061377	126.763919	135.244387	176.004987	179.215104	113.257781	312.998425	51.632753	61.817909	43.35626	775.293024	60.603772	80.426248	278.794466	134.844045
hsa-miR-135a-3p	0	0	0	0	0	0	0	0	0.243438	0	0	0	0	0	0	0	0	0	0	0	0	0.145215	0	0	0	0	0.508109	0.417077	0	0	0	0.145943	0	0	0	0	0	0	0	0	0	0.120637	0.167075	0	0	0	0	0	0
hsa-miR-135a-5p	0.907395	1.940721	1.318464	0.994164	2.539617	2.264656	0	1.507759	0.243438	0	0.301496	0	0	0.085617	0	0.771828	0	0.260555	0.877167	0	0	0	2.170485	0.232188	0	0.323751	2.032436	1.251231	0.496018	0	0.525597	0.729716	0.481771	12.848073	0.758912	1.019003	0	0.250363	0	1.00823	0	0.482549	0.334151	0.224644	0.643219	0	0	1.800333	0
hsa-miR-135b-3p	0.494943	1.940721	0.659232	0.110463	2.734972	1.567839	0.442519	3.31707	0.486875	0.769339	0	1.158453	0	0.941782	1.568445	0.771828	0.329787	0.260555	0.877167	0.873874	0	1.597361	2.29816	1.625313	1.758338	0.809378	2.540545	0	0.992035	3.096013	4.520138	2.043205	0.481771	2.783749	0.189728	2.649407	3.825094	0.250363	0.471619	0.336077	0	0.723824	5.84764	4.942164	0	1.944506	1.109328	1.285952	0.457875
hsa-miR-135b-5p	19.715226	151.226961	39.993399	28.278456	44.736322	54.003328	35.401535	246.066257	27.508461	15.386781	5.929418	40.545857	5.533145	23.972638	72.932682	62.518051	22.425488	5.73221	79.822181	86.338776	11.689331	93.518228	361.832563	31.809703	60.263044	94.049774	88.919059	0	46.377645	105.827343	56.764523	70.052754	1.927083	64.668634	3.984286	75.60999	135.244387	23.784458	37.257877	59.821617	47.72671	14.959022	149.031284	99.06793	7.075406	74.539399	42.154447	40.893284	35.485275
hsa-miR-136-3p	10.311311	5.075732	6.152831	7.511465	9.963111	15.155773	6.195269	2.110862	3.651566	5.385373	3.316454	0.86884	3.458215	3.938362	4.90139	2.932946	2.968079	8.858871	0	4.544146	4.018208	5.082512	4.085618	2.786251	5.115166	1.780633	2.540545	1.251231	16.61659	4.503291	1.787031	5.253957	9.635415	9.207786	29.597553	11.005228	6.830525	4.756892	5.187806	2.016459	4.439694	4.463579	11.528205	1.797151	25.943157	3.240843	2.218655	14.145476	8.699616
hsa-miR-136-5p	19.137793	18.212921	16.70054	18.778662	14.846989	27.698481	6.637788	5.12638	9.007195	5.000704	3.61795	2.316906	3.596544	7.534258	9.018557	2.469849	0.659573	10.161646	10.526002	10.661266	2.922333	5.9538	6.128427	4.643752	4.795468	3.723141	3.048653	2.502462	37.20132	9.288038	4.625257	12.697062	19.752601	14.561149	45.344969	13.450834	20.218353	18.276478	17.449892	10.082295	18.313738	7.720786	18.211222	6.514671	60.891377	5.023307	9.151952	45.522713	29.990781
hsa-miR-137	0.08249	0.597145	1.538208	2.098792	0	0.348409	0	2.110862	0	0	0	13.032597	1.106629	0	0.196056	1.852387	0	0	11.403169	0	0.547937	0	0	0	0	0	0	0.417077	0	0	2.312629	7.443105	0	3.640287	1.897279	4.07601	0	0	0	3.024689	7.214503	1.206373	0.083538	0	0.214406	43.589344	0	3.600667	0.686812
hsa-miR-138-1-3p	0	1.045004	0.219744	0.331388	0.195355	0.348409	0	1.507759	0.243438	0	0	0.43442	0.138329	0.428083	0	0	0	0	0	0.699099	0.182646	0	0	0	0	0.647503	0	0	0	0.281456	0.525597	0	0	0.214135	0.379456	0.203801	4.098315	0	2.829712	0.336077	0.554962	0.361912	0	0	1.500844	5.671476	4.159978	0	2.289373
hsa-miR-138-5p	0.164981	10.300751	1.318464	1.104627	1.562841	1.045226	0.885038	3.31707	0.730313	0.38467	0.502493	0.43442	1.106629	0.428083	0	0	0.329787	0.260555	0	5.243246	0.913229	2.033005	1.276756	0.92875	3.03713	2.104384	0	0	0	3.94038	4.520138	0.583773	0.481771	1.927211	0.94864	1.019003	25.409551	5.007254	2.829712	4.032918	1.109923	0.361912	1.08599	0	3.859313	74.701441	25.791866	0	5.723431
hsa-miR-139-3p	11.961121	8.210743	6.152831	6.848689	26.568296	9.407031	14.160614	6.332587	6.816256	10.386077	9.949362	8.978011	3.596544	4.623294	7.058001	7.563912	4.946799	4.68999	36.841006	6.11712	1.461166	17.135328	6.256103	7.197816	11.668971	24.928856	4.57298	15.014771	3.472123	0.281456	3.468943	3.210751	1.445312	7.494709	16.885783	1.834205	1.092884	1.001451	1.886475	1.344306	7.214503	9.409707	3.592122	2.246438	2.144063	6.967813	2.495987	3.343476	2.060435
hsa-miR-139-5p	20.127679	18.063635	14.722845	15.906632	32.03824	22.994965	14.603133	11.458968	12.415323	14.617442	9.34637	17.666409	3.458215	6.849325	13.723892	7.255181	7.914878	5.471655	28.069338	8.913517	5.114082	20.475264	12.895232	11.145005	11.988669	25.738234	6.605416	10.009847	13.640484	7.036393	15.767923	12.988948	15.416664	24.839608	65.266399	9.986225	13.661049	8.011607	25.939028	16.467749	28.858011	69.245795	10.859903	9.884329	12.864375	20.741398	11.093276	15.431428	12.133675
hsa-miR-140-3p	614.059184	494.137455	721.199644	584.679174	1065.271466	882.170488	983.277642	394.429735	1020.004007	846.657645	880.066273	431.089347	596.058022	735.275043	779.124941	579.33394	659.902964	684.999144	650.857781	609.439904	618.256032	1136.740204	777.288865	912.497312	742.49825	479.15203	462.887217	480.472665	533.714936	522.381779	3114.164809	268.827444	398.424417	728.485741	1769.022973	716.358802	462.563124	451.654334	746.100775	395.898119	364.054906	540.213711	967.032592	512.86187	561.101173	680.739165	430.141761	478.117078	723.212796
hsa-miR-140-5p	30.274009	50.458749	59.770354	28.278456	75.016366	53.132306	69.918032	20.807073	36.028781	35.389597	26.732629	19.114476	30.847282	31.078812	49.798122	20.684985	20.776555	31.006047	34.209506	34.430646	32.876244	50.38948	39.579426	35.292517	44.438001	15.540066	15.751376	14.180617	16.864598	24.20519	33.848475	12.843005	21.197913	35.974604	64.317759	21.399054	27.322098	26.037722	68.856329	24.197508	17.758776	17.492405	42.437159	21.11652	34.305001	45.047724	22.741215	32.92038	44.413828
hsa-miR-141-3p	207.958517	687.463136	574.410685	288.086772	445.605028	518.083537	191.61081	446.598194	536.536714	637.782088	1583.255003	524.489625	491.758243	282.877124	295.063673	334.973262	216.340002	369.727571	324.551724	419.809191	1707.920873	393.386461	2507.54818	350.371105	758.323293	930.461443	476.606158	330.324957	394.582	1387.01369	283.717496	662.728242	1987.786148	890.371461	561.594595	988.228686	1748.887512	1268.337504	648.947323	1429.333362	856.305975	1039.893299	695.952706	958.105947	947.461248	502.330734	666.705863	1221.397527	1550.82098
hsa-miR-141-5p	245.079236	575.349169	941.383082	793.67464	1288.171658	813.882409	451.369575	597.977191	897.311401	1255.17669	2795.469161	852.47665	726.916896	1185.789397	440.536926	1758.378075	1071.476626	693.59746	546.47493	849.230999	968.38803	500.990509	2356.763332	1595.361077	1141.641012	1702.284713	976.585325	1028.094722	719.225518	1378.851475	670.872567	1038.969909	2006.093437	395.506515	510.178333	1262.136575	1740.690883	1079.313656	438.605386	1053.599833	333.53201	741.677958	675.235353	906.887153	662.515333	494.066583	741.585473	1277.722239	1193.907796
hsa-miR-142-3p	1361.752956	2429.93213	6143.821097	6219.603421	2549.970374	6608.439466	2532.979849	398.953012	1948.475435	2147.61001	989.006759	300.328957	1566.986602	1128.597533	1119.673513	898.870646	771.041044	855.402126	714.013793	1880.752168	472.322038	4338.868238	1077.581804	2949.943602	985.148916	701.083596	569.590088	260.256027	1383.8891	2937.834598	7317.157266	797.579794	502.968671	1262.323176	4142.898504	6317.612094	1972.928719	700.514871	15968.53737	3600.387563	717.565538	2108.256994	4309.293045	6623.398767	1544.15386	2257.571542	3575.362722	3025.845842	11486.24007
hsa-miR-142-5p	96.183908	143.31479	283.909183	265.110527	444.237542	448.227619	382.7791	50.962252	126.100734	203.490184	199.590227	38.084145	136.945333	94.606302	120.182081	106.975332	112.787013	95.102582	80.699348	150.306372	55.341677	463.815561	121.03644	293.020765	196.294478	68.797167	51.827109	52.134621	49.849769	74.022849	480.816535	50.93419	33.723953	76.017765	173.980488	164.059413	39.617043	21.280831	314.09805	126.700841	19.423661	84.808003	148.362982	157.699971	49.956658	88.961152	87.359545	94.131711	329.211776
hsa-miR-143-3p	277515.2381	170554.0057	177918.7655	147614.5355	197731.2238	151956.1312	238304.1072	128420.9542	245735.2756	108643.3706	199097.5828	76616.17597	59912.8917	312013.1254	214234.4598	56555.3727	141948.3924	102048.9786	160131.1891	140848.7801	164198.574	129162.614	55992.50391	89275.43998	319672.1115	112325.2147	128009.402	218575.4403	114526.9914	48314.12258	6871.976238	46531.95814	71418.17895	83792.34859	161928.5917	54585.92933	32083.52038	114841.3764	32707.69969	35011.7778	42027.25306	87628.26155	123770.8156	38772.62697	77494.56855	141249.2447	20868.67004	58676.46185	97109.69002
hsa-miR-143-5p	43.637468	97.334629	74.493199	51.254702	42.392061	43.202662	14.160614	6.935691	23.856896	13.078764	6.130415	10.715691	5.118159	25.342503	20.781893	2.469849	2.638293	9.379981	17.543336	21.322532	21.186913	13.940605	9.320317	14.860007	14.546252	8.417536	7.113525	9.59277	53.073883	25.893924	3.784302	31.669683	60.703116	35.546335	188.589536	48.708323	67.485583	116.669024	78.288703	44.698175	132.080896	47.77236	78.776066	33.471931	139.14966	38.728079	36.053146	86.158806	105.769013
hsa-miR-144-3p	6.76422	23.885798	9.009502	3.64527	63.490414	3.309881	57.084976	4.824829	1.947502	2.692687	6.230913	3.764972	2.628244	2.140414	47.053343	39.517583	3.297866	14.069971	15.789003	0.699099	13.881081	2.759078	3.44724	39.007519	7.672748	6.475027	7.113525	1.668308	1.736062	2.251646	1925.999245	2.918865	49.622388	41.970372	5.122653	2.038005	1.912547	11.266322	3.301331	5.041148	13.874044	34.019711	3.090895	2.695726	79.115909	2.26859	9.429284	50.409331	21.749039
hsa-miR-144-5p	75.231324	83.003149	40.872375	19.662364	241.263573	18.117245	292.505185	31.361386	7.059694	24.61885	85.725309	25.341161	26.559095	28.253466	358.977797	353.960225	12.861677	160.241336	108.768686	6.466669	67.761592	13.069318	30.386785	276.303257	26.215223	56.170863	29.978426	6.256154	29.761056	21.953545	14917.71667	25.68601	255.820273	295.291545	48.380615	25.271264	18.305806	74.107363	19.807985	44.698175	122.646546	160.809486	16.624005	16.399	266.078164	22.199778	61.290348	178.232993	84.706785
hsa-miR-145-3p	110.372271	93.154614	59.55061	47.830358	87.909804	62.539338	41.596804	18.696211	94.210394	26.157528	39.998444	10.570884	13.417876	75.599425	56.856123	14.510362	21.765915	28.139942	32.455172	21.672081	25.022475	34.12544	28.216301	22.754386	85.199476	36.583905	13.210832	30.446619	26.78495	14.917152	2.522868	16.053756	19.27083	29.764703	110.42164	24.863663	22.1309	34.800417	22.637697	16.467749	39.957246	25.21319	76.938236	8.985753	45.23972	21.713651	12.479935	34.977903	44.871702
hsa-miR-145-5p	3190.649538	3692.744435	2160.74226	1352.616	2446.822871	1747.094752	837.688828	602.198916	2303.894492	521.996558	725.097426	273.97415	395.204866	1475.17338	1273.773212	274.153232	611.424335	809.023333	927.16533	1088.84732	1096.788027	933.294493	842.27573	743.929107	1588.418754	769.071384	516.238653	596.420062	1508.637526	800.741467	120.046454	697.462733	1526.249762	1416.928321	4409.655936	884.086624	1252.444986	1904.75952	1426.174932	776.672796	1754.789042	1224.227053	2232.96313	442.548351	2614.255486	1759.940031	718.289594	1907.067311	2080.123919
hsa-miR-1468-5p	3.959543	1.642149	3.296159	3.313882	2.539617	9.75544	7.080307	1.507759	3.16469	3.846695	7.738392	2.896133	3.734873	1.969181	6.273779	1.852387	9.563811	14.330526	5.263001	6.11712	3.835562	6.389444	3.064214	6.036878	3.836374	1.618757	1.016218	4.587847	1.736062	9.006582	1.787031	0.729716	28.906245	8.565382	5.122653	2.241806	2.185768	1.001451	5.187806	1.00823	0	10.012894	4.845187	6.739315	6.217781	2.592675	3.605315	2.571905	16.941357
hsa-miR-146a-3p	0.412452	0	6.152831	2.761568	0	0	0	0	0.730313	0	0.200997	0.86884	3.458215	0	0	0.308731	0	2.08444	0	0	0	2.613864	0	4.411565	1.118942	0	0.508109	0	2.728097	8.443671	0	0	0	0	0	0	3.825094	0	0	0	3.32977	3.257206	0	0	0	0.972253	0	3.857857	3.662996
hsa-miR-146a-5p	67.477218	100.171067	235.565514	161.938347	228.370135	222.458869	271.264264	44.026561	157.991074	174.639969	314.761627	22.445028	175.262361	94.092603	164.686701	132.908746	180.063477	105.524783	70.173346	124.614469	37.077097	341.980478	981.18675	283.268886	347.831258	69.768421	127.535336	67.983545	145.333156	146.075508	61.389781	25.102237	37.096348	198.074459	229.760491	495.846647	104.916857	48.820729	380.596286	137.791366	63.820601	118.58644	197.149008	137.257382	168.737724	118.776912	87.636877	131.167138	316.620227
hsa-miR-146b-3p	58.073303	111.218249	104.158632	117.200945	136.162518	108.006655	202.673789	73.578636	147.279815	143.481736	90.147248	64.873372	135.562047	77.140523	214.680878	144.794894	183.69113	55.498219	62.278844	114.127977	69.953341	127.208025	76.34999	221.274794	87.117663	72.844059	156.497544	29.612465	84.074983	78.244685	23.336526	25.831953	41.914056	48.822678	216.669266	136.953945	41.256368	52.325807	237.224203	58.141235	51.611442	78.172953	137.753693	222.622038	34.519407	112.133183	96.78883	106.734044	119.276311
hsa-miR-146b-5p	360.89588	771.212716	775.256655	651.398657	491.708836	813.534	1267.374963	515.352001	1096.686886	805.498005	722.986955	474.096917	955.98909	596.661827	1317.297554	1207.293032	1016.402266	374.157007	415.777073	650.162444	317.621046	920.66082	371.663582	1141.20211	461.963389	479.637657	715.925454	154.318477	353.660548	472.282665	126.353624	137.770416	157.057267	534.051569	727.985966	850.867141	190.981467	264.633388	1202.627671	359.937933	283.030491	395.207708	852.836536	897.227468	170.881786	757.709197	415.165839	470.144173	572.114206
hsa-miR-148a-3p	13847.843	11660.15107	25601.92812	26124.10177	19929.34787	53851.76992	27321.13485	14664.16178	12575.26181	15468.33131	19604.66462	21234.44469	34154.4428	27649.95463	14254.61427	22770.15478	24764.66429	19502.02204	21457.25478	6847.503874	16491.81984	36137.38931	42220.77864	56259.52259	12998.75462	25096.39697	1787.019037	7523.234315	15464.34068	22804.10374	10990.24239	9706.830684	14620.77897	40039.73481	23009.44124	64277.45891	5737.367423	6498.664941	53795.18638	29557.92833	14859.10076	15759.45024	18945.68553	37427.90899	21635.09213	18146.45469	8357.673829	16700.40577	52806.43882
hsa-miR-148a-5p	18.312888	18.063635	45.04751	44.626939	32.233595	85.01169	62.837725	44.931216	28.482212	41.54431	32.159553	53.288841	61.694564	52.397337	24.899061	40.443776	51.116921	28.661052	35.086673	14.506313	41.643242	92.211297	94.352246	116.093806	27.494015	47.591452	6.605416	30.446619	23.064818	37.99652	14.506489	22.767145	17.343747	86.510358	57.297827	81.112604	5.46442	6.759793	60.367193	39.993104	15.538929	27.987847	37.842585	86.038588	19.725376	42.130965	8.597289	22.889952	70.054801
hsa-miR-148b-3p	92.059383	159.885563	142.39408	133.549428	111.743128	132.743663	89.388877	100.718296	99.809461	168.869926	117.281871	153.639838	101.394878	72.602845	88.028963	99.874516	90.361525	77.384841	114.908854	146.985649	69.953341	168.158553	168.659427	169.729144	97.98739	112.989229	119.405594	58.390775	64.482288	79.089052	291.706577	106.538564	120.44269	109.63689	93.346129	254.954441	225.680532	144.960011	158.463881	159.636338	94.898459	99.767025	124.888884	238.796394	102.271784	93.498333	120.084708	106.734044	210.164402
hsa-miR-148b-5p	0.989886	2.687152	1.09872	1.325553	1.172131	1.742043	1.770077	1.809311	1.217189	1.923348	1.40698	2.896133	1.521615	1.455482	0.588167	1.543656	1.648933	0.260555	2.6315	1.747749	0.730583	2.613864	1.404431	1.393126	1.43864	2.913762	0.508109	1.668308	0.496018	1.125823	2.312629	1.021603	2.890625	3.854422	1.138367	4.687412	3.551873	2.002902	3.301331	2.688612	1.109923	1.809559	1.253066	2.92037	4.073719	2.916759	3.327983	1.800333	4.349808
hsa-miR-149-3p	0.164981	2.239294	0.219744	0	0.976776	0.348409	0	0.301552	0.243438	3.462026	0.70349	0.86884	0.276657	0.428083	0	0.154366	1.97872	1.823885	0.877167	1.048649	0	0.871288	0.510702	4.87594	1.43864	0.161876	0	5.422001	1.240044	0.562911	0.420478	0	2.890625	0	0.379456	0	0	0.250363	0.471619	5.041148	2.219847	0.482549	1.253066	0	0	1.296337	0.277332	1.028762	2.060435
hsa-miR-149-5p	66.322351	497.272466	118.441989	22.865783	80.095599	58.358435	37.614131	189.977625	18.257828	66.16316	52.460271	76.457902	155.204711	19.092494	14.70417	44.457281	28.361647	94.581472	185.082199	102.942387	20.45633	30.930718	59.496815	149.761009	412.729921	20.396336	16.767594	83.415393	27.528977	238.955889	21.339256	47.285609	409.023374	71.52094	73.993882	27.309269	47.540451	221.320638	105.642588	436.899452	312.443463	203.99763	76.102859	10.333616	528.725829	385.498327	92.351519	353.894082	758.69807
hsa-miR-150-3p	1.402338	2.38858	2.417183	12.813675	6.056009	8.361806	8.850384	1.206207	6.572818	9.616738	8.240886	0.43442	3.873201	2.054798	1.960556	2.315483	1.648933	3.64777	1.754334	3.320722	1.461166	24.39606	6.000752	9.75188	4.47577	0.809378	0.508109	2.085385	1.98407	2.251646	1.261434	1.021603	0	1.498942	6.450749	8.152021	1.912547	0.250363	10.84723	3.696842	0	2.050834	3.842735	3.145014	0.643219	0.486127	3.882646	1.800333	13.278361
hsa-miR-150-5p	754.293011	499.511759	1243.311269	2787.968577	2892.232544	2905.204823	1608.11474	212.594009	1234.47263	2199.925066	1848.872813	31.133426	1631.032753	580.993996	674.039141	371.249168	610.764762	1127.161011	600.859273	1049.173429	145.203411	4481.3238	959.864929	1450.940383	3299.121934	546.816067	63.005505	668.991454	385.901692	489.732918	592.45343	266.200466	77.565092	437.691021	2005.803397	2896.209086	273.767425	102.147987	2455.246923	1200.801341	38.292361	550.347242	1501.33982	1242.280395	290.520478	235.609318	741.862805	455.998698	4124.075752
hsa-miR-151a-3p	2523.383991	6508.880068	2077.239559	5647.185609	3187.414129	2655.047473	3098.961894	2597.868632	3101.883307	6438.213995	4944.129309	5156.853821	1514.421727	1960.876142	2919.071779	3795.694714	2669.952221	3288.464891	5726.14501	4929.874213	3674.833491	4304.452368	2708.764877	4116.454161	3107.942621	3291.094571	4891.564477	4375.137375	1918.844081	4431.519999	1718.913855	2716.879313	4475.650342	3590.822279	3192.361706	2360.009937	2156.259998	2689.396263	1221.492418	2839.510363	1817.49972	2105.602974	1894.718921	2740.65476	1946.165591	2437.276311	1823.179843	1411.975663	2695.049392
hsa-miR-151a-5p	48.504406	192.877822	49.442389	110.020869	47.666649	43.551071	37.171612	55.78708	61.102865	67.317168	52.661268	110.487461	33.06054	27.14045	56.071901	71.471254	41.55311	50.547674	83.330848	101.893738	88.765859	47.194758	63.199407	73.83566	49.233468	50.019587	77.740663	32.94908	31.993135	108.6419	43.204109	71.2203	249.075482	81.585264	106.247626	57.267944	107.375846	95.638556	78.288703	87.043814	78.249606	87.100112	52.712298	101.089725	89.193003	101.276358	72.383623	62.754474	113.095005
hsa-miR-151b	3.299619	6.717881	1.09872	6.07545	3.907102	3.832494	0.885038	0.301552	0.973751	3.077356	1.708476	1.013646	1.106629	0.342466	0.196056	0.463097	0	0.781665	4.385834	1.747749	0.730583	1.597361	2.936538	2.321876	1.43864	0.809378	1.016218	1.251231	0.496018	0.844367	1.051195	1.897262	2.408854	0.428269	1.897279	1.426604	1.092884	2.503627	0	1.344306	0	0.603186	1.754292	1.572507	2.572875	0.972253	0.831996	2.057524	2.289373
hsa-miR-152-3p	495.685335	600.877116	492.446192	422.409439	472.368679	588.462067	234.535171	705.028074	279.223054	187.718733	286.923514	1065.197594	227.550579	293.407961	344.273628	649.107173	584.052048	703.237995	891.20149	389.922692	212.965003	605.254621	215.388685	467.393662	636.518414	291.699986	103.146109	425.001428	410.950581	168.310509	241.564582	302.978161	1439.531025	951.399808	451.931866	136.138742	236.062929	314.70593	196.664996	751.803134	623.222041	252.493814	130.485911	139.50382	591.546862	425.684786	516.391979	290.625227	157.966707
hsa-miR-153-3p	1.484829	2.537866	0.878976	1.21509	4.883878	1.21943	0.885038	3.015518	0.243438	0.38467	0.502493	0.724033	0.829972	0.085617	1.960556	2.469849	0.659573	2.866105	0.877167	2.097298	0.913229	1.306932	9.831019	2.089689	1.43864	5.180022	0.508109	5.004924	0.744026	0	0.420478	1.167546	0	1.498942	0.94864	1.222803	1.092884	0	0.471619	0.672153	0.554962	0.482549	0.501226	1.347863	2.358469	0.486127	0.554664	1.543143	1.144686
hsa-miR-153-5p	16.663078	7.016453	28.127226	10.383496	11.721307	21.078718	3.540154	16.283796	5.35563	6.924052	1.909473	1.592873	10.097989	2.226031	3.13689	5.402795	1.648933	6.513875	5.263001	7.515319	12.967852	13.069318	116.184768	35.292517	3.196978	13.435682	6.097307	6.673231	3.224114	6.754937	1.681912	14.010551	4.817708	2.997884	5.881565	13.247033	12.568165	2.75399	11.318849	6.385454	3.884732	3.015932	8.687922	19.31937	6.646594	2.106548	4.43731	7.972904	17.628169
hsa-miR-1537-5p	0.08249	0.746431	1.538208	0.441851	0.78142	0	0.442519	0	0.243438	0.38467	0.100499	0.43442	0.138329	0.085617	0	0	0	0.781665	0	0.524325	0.365292	0.145215	0.127676	0	0.319698	0.161876	0	0	0	0.562911	0.210239	0.145943	0	0	0	0	0	0	0.943237	0.336077	0	0.120637	0.167075	0.224644	0	0	0.554664	0.25719	0.228937
hsa-miR-154-3p	0.659924	1.642149	1.977696	0.662776	2.930327	1.567839	2.655115	0.603104	0.486875	0	0.904487	3.185746	0.138329	1.027399	0.392111	0.308731	0.98936	0.781665	2.6315	0.524325	0.730583	1.452146	1.276756	0	0.479547	0	1.016218	0	1.736062	0.562911	0.525597	0.583773	0.481771	0.856538	5.122653	0.203801	0.546442	1.251814	0.943237	1.344306	2.774809	0.603186	0.584764	0.224644	1.929656	0.648169	0.277332	1.800333	1.373624
hsa-miR-154-5p	3.217129	2.38858	6.372575	1.988329	4.102458	4.355107	3.540154	2.412414	4.381879	1.538678	1.708476	0.289613	0.691643	0.856166	1.960556	0.308731	1.97872	2.08444	0	2.621623	1.278521	1.161717	2.425836	1.160938	1.758338	0.485627	1.016218	1.251231	5.952211	2.533101	0.840956	2.335092	1.927083	4.496826	7.968572	2.649407	3.551873	2.75399	5.187806	1.00823	2.219847	1.206373	2.171981	0.673931	13.293188	1.782464	0.831996	7.201333	4.807682
hsa-miR-155-3p	0.08249	0.895717	0.219744	0.883702	0	0.522613	0	0	0.243438	0.38467	0.100499	0.144807	0	0.25685	0	0.154366	0	0.260555	0	0.174775	0	0.580859	0.255351	0.92875	0	0.161876	0.508109	0	0.496018	0.562911	0.105119	0.291886	0.963542	0.214135	0.569184	1.630404	0	0.751088	3.301331	0.672153	0.554962	0.361912	1.503679	5.166808	0.643219	0.324084	0.554664	0.514381	1.144686
hsa-miR-155-5p	364.525461	820.178603	1879.25026	954.95021	814.435493	1605.46667	1547.93213	317.232478	676.513397	721.640046	1677.924688	720.413	744.899616	713.870902	542.485836	632.435692	689.25397	376.241447	597.350605	599.302963	388.670262	3035.566841	290.717271	1506.433222	1194.391157	422.171789	1098.023355	444.604046	216.263673	390.941967	91.453954	413.311249	94.427069	389.724882	697.439774	749.374485	121.583337	100.145085	2113.32337	511.844512	252.507595	391.709227	818.920223	1809.506073	384.859231	651.733616	301.459764	410.990366	1290.977193
hsa-miR-15a-5p	64.34258	93.602473	112.728646	69.812439	119.361978	94.76713	129.215604	165.55193	132.91699	200.797497	98.991125	137.131882	100.703235	42.294582	147.041697	114.847975	102.233842	61.230429	94.734017	130.382039	104.656043	183.551305	100.991375	176.694772	86.318419	108.132958	124.994792	44.210158	141.365016	262.035257	974.142288	151.635024	225.468715	83.084206	217.997361	160.798605	237.975476	155.725607	430.116249	171.399016	101.558	116.776881	154.544773	168.932162	251.284133	215.840173	249.876033	266.192133	152.014339
hsa-miR-15b-3p	25.819522	97.036056	85.040909	64.620691	71.499974	22.123944	33.188939	27.441212	33.837842	72.702542	62.811627	72.25851	22.685894	31.250045	50.7784	73.32364	37.595671	38.562143	62.278844	88.086525	86.756755	100.488531	61.794976	118.880057	75.128994	156.048161	79.26499	80.912931	38.689373	109.767723	494.587187	29.042704	104.062484	78.373246	35.479118	117.185295	121.583337	93.886017	190.062334	41.33741	76.584721	35.587996	46.44697	85.813944	99.913316	187.96892	63.786335	83.072521	143.54366
hsa-miR-15b-5p	195.502454	451.889449	446.299962	366.294378	401.845481	215.142289	342.067335	517.161312	395.342842	811.268048	620.880374	442.239458	223.124063	180.051632	442.497482	602.797505	333.414241	261.597239	307.885554	500.904722	6380.548368	481.386533	440.736065	614.36842	320.656941	604.12006	477.114267	435.84543	170.382045	431.471588	1491.330165	167.542837	824.309767	392.294497	259.358044	321.597209	579.774926	425.866975	672.05664	267.180819	266.9366	234.760134	282.942242	318.544955	371.566043	744.583781	237.396098	464.743173	994.274508
hsa-miR-16-1-3p	1.897281	3.135011	5.493599	3.64527	4.102458	2.961473	2.212596	6.031036	4.381879	4.231365	4.220941	5.792265	2.628244	4.280828	3.529001	4.013505	1.97872	3.12666	4.385834	5.76757	2.739687	3.920795	1.915134	9.287504	2.717432	4.532519	4.57298	0.834154	6.448229	10.413861	12.088741	2.772922	6.744791	4.71096	8.1583	6.725417	8.46985	5.257617	14.62018	10.082295	3.32977	2.895295	6.515942	7.413246	11.149125	8.588235	13.311931	12.345142	10.760051
hsa-miR-16-2-3p	6.516748	23.288653	24.391578	13.034601	26.959006	10.97487	15.488172	3.920173	10.711259	8.46273	14.471799	17.231989	10.374646	12.671251	13.135725	25.779048	8.574451	9.379981	13.157502	29.886499	8.584353	32.528079	19.279011	42.025958	16.624288	29.137623	12.702723	15.014771	13.144466	32.367406	268.895648	11.383573	35.169265	21.841724	15.747416	19.76865	78.687643	20.27938	80.646797	11.426601	16.093891	15.92412	24.476551	25.609397	39.021939	50.071031	13.589263	44.751141	58.607938
hsa-miR-16-5p	447.263419	831.972216	1067.296365	583.574547	995.529689	718.766871	971.329624	755.085671	708.1603	847.042314	840.067829	695.940679	639.35488	254.794891	812.258337	713.940707	489.073511	350.185945	642.96328	788.584126	759.989173	1206.733661	897.814603	1027.662368	662.893486	745.275658	692.552444	453.779739	397.062088	961.452672	8616.644367	477.964104	1254.049283	432.765927	629.517184	607.529328	1728.66916	687.49601	2000.134883	793.476621	445.079321	507.882922	591.530562	859.711948	1387.422886	1333.445034	825.062372	1323.502142	2073.942613
hsa-miR-17-3p	194.100115	467.564504	321.265655	257.046748	348.122823	188.489034	280.114648	199.928834	200.349236	389.285569	292.752433	731.707917	196.288311	207.277699	548.759615	445.19027	298.127076	351.48872	656.120782	406.351528	445.29046	358.825376	193.173136	369.642677	314.582682	698.007958	727.10385	160.157555	247.016764	586.553679	824.977736	490.369279	418.658789	505.357539	773.520663	331.583434	603.818373	586.099111	560.754628	438.915911	493.360993	325.479364	778.989195	775.695155	441.248076	780.557143	730.769529	319.43056	368.13111
hsa-miR-17-5p	165.475916	678.505961	358.622126	397.886716	437.595468	196.154022	204.886385	397.445253	122.205731	405.05702	131.452174	619.77239	168.207601	91.609722	581.304844	294.220754	195.893234	190.986829	477.178751	320.537076	328.031856	222.1784	148.486687	456.945219	189.740672	533.866012	425.287158	64.64693	170.878063	530.262539	1644.909736	453.883469	946.197769	973.241532	660.442833	340.143056	821.029054	648.689789	745.629156	635.856741	1019.464728	285.427789	531.550483	841.06651	622.421363	1125.544928	970.661614	530.583933	704.211003
hsa-miR-181a-2-3p	729.133413	695.22602	673.515207	459.524913	1046.908085	400.844055	376.583831	995.422444	424.311929	707.791943	549.224869	3345.32284	2247.701739	327.397737	900.091244	333.892703	319.233418	926.012536	1007.864678	1196.683403	1194.868822	522.91792	170.57456	417.00895	1304.367216	536.456023	345.514059	2356.067782	863.814648	523.226147	1300.958774	1494.020924	4068.072281	162.742258	326.901178	455.901747	1033.321758	1296.127765	1245.544972	864.388763	674.833484	6385.813443	345.344915	722.229923	864.057214	5527.420533	452.328312	923.828157	773.807929
hsa-miR-181a-3p	55.681079	119.876851	125.473795	123.718246	177.773159	122.465611	143.818737	259.937639	44.792539	143.097067	114.46791	35.912045	104.576436	62.671324	146.845642	75.484758	107.840214	189.944609	69.296179	104.515361	324.37894	170.627202	70.093888	152.082885	127.559441	61.189009	61.989287	52.134621	282.482022	97.665128	268.054692	74.868881	99.244776	57.816329	165.442732	173.841837	62.567605	106.904878	203.267657	85.699508	60.49083	133.304187	107.429502	386.162749	296.738259	141.138732	109.823428	190.578136	118.589499
hsa-miR-181a-5p	565.059834	628.196498	512.882379	610.527451	882.61443	695.249292	709.358263	1607.87412	491.500737	820.884786	1278.543237	833.217367	1328.923048	214.640723	471.121599	343.463367	557.339335	929.920862	414.899906	525.373201	1726.368099	781.545194	608.118736	729.99785	557.393197	523.82972	290.130188	476.718972	1696.628196	601.752287	3496.694623	1043.348206	1215.507623	334.906437	889.823868	1349.363195	899.170255	1136.396354	1570.018634	648.963725	381.25872	5324.929258	658.193659	2379.652121	1656.931551	1415.762458	717.457599	994.298345	858.05684
hsa-miR-181b-3p	7.176672	21.795791	17.579516	21.761156	16.40983	17.594633	4.425192	18.696211	7.303131	16.15612	5.426925	8.398785	14.109519	6.849325	14.312059	5.094063	8.904238	20.323291	6.140168	13.108114	38.538264	20.33005	8.426588	17.878446	6.873504	6.636903	8.129743	2.919539	24.304862	7.88076	36.686701	6.567446	11.562498	2.997884	7.20966	18.342046	5.737641	11.015959	22.637697	9.074066	8.879388	8.444609	7.351319	56.160958	30.016876	16.204217	12.202603	14.402666	19.459667
hsa-miR-181b-5p	250.276137	249.158735	200.186738	181.600711	279.357821	145.460576	162.404543	606.420641	144.358562	271.192022	416.365715	552.292499	360.484383	60.53091	131.161194	94.934818	120.372105	183.430733	166.661696	219.517212	805.467977	208.528223	160.615866	148.600071	234.818069	153.943777	78.756881	202.699406	269.833574	119.055761	837.486955	359.750081	343.50255	82.655937	188.020352	295.103142	268.849447	365.028836	379.653049	187.530688	133.745781	810.561842	158.638121	371.560899	323.967854	661.456147	128.404665	172.060422	164.834825
hsa-miR-181c-3p	29.696575	27.767241	35.59852	65.283467	41.21993	46.686748	21.240921	69.356911	39.436909	67.701838	29.044096	22.734641	39.146999	34.075392	48.033621	17.288943	24.074421	50.808229	16.66617	23.07028	170.591177	25.267347	26.556518	24.611887	37.08495	106.837953	33.535188	20.436771	40.921452	52.069305	39.735166	36.485809	28.906245	25.053742	57.677283	33.219484	22.404121	79.615343	75.93061	34.279803	31.63282	77.931679	40.432254	13.253986	45.882939	20.90344	26.069198	30.605666	31.593341
hsa-miR-181c-5p	39.595434	15.376483	13.843869	29.604009	36.726762	59.926273	23.896036	27.441212	60.859428	32.69691	45.827363	7.095525	33.613855	25.856202	22.154282	12.657976	14.180823	20.583846	15.789003	18.875684	73.240966	33.544582	36.387537	38.078768	32.928878	63.455269	19.308139	21.270925	22.81681	36.589241	39.314688	39.696561	27.460933	22.698262	74.373338	51.969131	27.048877	63.592129	70.271185	33.943727	7.214503	75.398296	62.15206	22.015096	28.944845	26.899001	28.565185	23.147142	69.367989
hsa-miR-181d-5p	17.405493	8.210743	9.668734	24.080873	14.065569	14.458955	8.407865	24.124143	36.028781	20.772155	23.918668	8.543591	20.05765	9.589055	8.038279	9.416299	11.212744	14.591081	8.771668	7.165769	54.245803	13.650176	17.619229	9.984067	9.111389	74.948443	12.702723	13.346463	11.656414	15.480064	20.918778	15.032153	10.117186	7.708844	22.008437	21.399054	6.830525	45.315651	31.598453	10.418372	4.994656	35.949908	19.798439	2.695726	9.862688	5.671476	9.706616	9.001666	9.844302
hsa-miR-182-5p	16967.46823	12943.2663	17202.43538	21814.06738	22830.95746	8811.078417	6145.264005	56002.38829	18551.17073	73124.13978	59645.01682	13083.71373	48064.21547	10357.54932	24916.31367	22011.44806	34182.05011	24672.73638	31435.90454	39329.75942	43770.70062	24482.02664	22975.85706	15560.28496	14546.25205	69256.7316	20068.77762	42219.45005	8140.392821	69730.36825	35104.12716	13392.18932	20445.38743	17405.49868	12796.19846	12721.83941	48311.48066	26147.38102	11320.73514	28485.50821	6296.041014	12084.95952	8447.584386	31721.73099	13443.9155	9646.532549	16181.48377	29290.13631	35900.56706
hsa-miR-183-3p	0.412452	2.38858	1.757952	2.43018	2.930327	0.696817	0	1.507759	0.486875	1.154009	0.602992	0.579227	1.244958	0.25685	0	0.617462	0.659573	1.04222	3.508667	0.524325	3.104979	0.871288	1.14908	3.715002	1.598489	0.323751	0.508109	0.834154	0.248009	5.91057	2.312629	1.751319	4.335937	1.070673	1.897279	0.611402	4.098315	1.502176	0.943237	2.688612	0	1.568285	0.835377	3.594301	1.929656	1.134295	1.941323	3.343476	2.289373
hsa-miR-183-5p	6347.395487	7958.598746	10121.18659	18553.87068	12890.11685	3006.417512	2989.217135	30650.62813	8725.29442	47508.22616	19685.566	6826.039882	14998.55723	3834.851472	10978.91736	7285.12816	24212.93133	10430.27795	22793.17985	16529.15673	22155.11816	8864.918147	8637.379934	10160.52987	5694.298205	21995.50633	12000.00813	15408.90851	2166.85288	24619.77446	10287.83398	5599.258258	19768.49952	11013.15407	4366.967158	3544.702318	14592.45948	11608.06719	3447.532656	12662.69043	4055.660443	4336.909987	3379.434735	10614.64575	4747.383332	5021.200788	6887.814813	13326.83842	12112.15453
hsa-miR-184	6.269277	42.546578	0.878976	2.651105	0.586065	1.393634	0.885038	1.809311	0.486875	0.769339	2.512465	0.724033	21.855922	19.263727	0.980278	1.698021	1.648933	101.877012	37.718173	0.873874	0.547937	1.161717	1.659782	0.696563	8.152295	5.018146	3.048653	1.251231	44.889593	0.281456	14.29625	0.145943	0.481771	16.916629	0.758912	3.668409	0.273221	2.002902	1.414856	0.336077	1.109923	16.406669	6.098253	4.268233	2.572875	0.486127	0.277332	0.514381	21.977977
hsa-miR-185-3p	4.536977	12.390758	10.327966	13.034601	10.939887	6.445558	3.540154	6.935691	6.32938	19.618146	4.421939	22.589835	4.703173	2.99658	4.117168	9.261933	4.287226	3.387215	11.403169	9.263067	6.575249	12.19803	5.617725	13.002506	5.754561	5.665649	13.210832	6.673231	6.20022	11.258228	87.038935	8.172821	13.971352	10.492593	8.917211	7.744419	5.737641	11.266322	11.318849	8.737989	3.884732	4.222305	9.773913	15.275781	4.288125	4.537181	8.042625	3.600667	7.554929
hsa-miR-185-5p	41.080262	70.313819	89.655532	67.271796	85.956253	64.28138	76.113301	50.962252	51.365357	114.246852	49.344814	113.5284	34.02884	28.767165	69.207626	97.713398	62.329665	49.766009	92.979683	70.958589	48.218491	79.287194	35.621484	125.38131	35.166763	43.220808	55.383871	33.783234	41.913487	54.883862	1202.566934	65.966343	165.24737	129.337269	97.70987	87.226619	68.305246	112.412858	117.433055	81.330513	84.909147	76.725306	69.419841	78.625341	70.325252	74.377357	75.988938	65.583569	88.369781
hsa-miR-186-5p	142.543561	301.558205	337.746451	248.98297	208.443912	195.108797	260.201284	344.372139	146.306064	249.650528	202.705684	335.227356	160.461199	123.972783	247.030052	203.145075	91.680672	226.943421	278.061882	270.027144	227.941958	262.402855	301.058992	253.316684	201.729342	140.669971	182.411099	133.464629	106.643784	151.141711	523.810405	133.684006	406.61452	311.137502	338.47458	184.847065	214.478472	246.35691	315.984525	303.813158	179.252644	172.270027	360.465242	480.962446	446.393826	235.447276	184.98037	215.782802	368.360047
hsa-miR-187-3p	5.609353	90.91532	22.853371	136.531921	32.03824	52.435489	24.338556	15.379141	28.969088	17.310129	1.708476	4.489006	1.521615	0.856166	0.588167	3.704773	1.648933	0.260555	8.771668	23.76938	4.200853	38.772309	5.873076	4.179377	15.025799	0.485627	0.508109	0	5.952211	0.281456	16.39864	27.875158	0.481771	2.141346	25.423539	4.279811	3.278652	3.004353	3.77295	60.157694	133.745781	1.206373	106.928276	0.673931	53.601564	1.782464	302.569092	0.771571	1.373624
hsa-miR-188-3p	0.742414	1.791435	2.417183	2.319717	0.976776	0.871021	0.442519	0.904655	1.704064	0.38467	0	0	0	0.428083	0.392111	0.154366	0.329787	0.260555	0	1.398199	0.182646	0.580859	0.383027	2.089689	0.319698	0	0	0	1.488053	1.407279	0.315358	0.875659	6.744791	0.642404	2.087007	1.019003	0	0.250363	2.358093	2.688612	1.664885	1.085735	0.501226	1.347863	1.71525	0.648169	1.941323	1.028762	1.831498
hsa-miR-188-5p	0.907395	5.374305	9.009502	4.749897	4.688523	1.045226	2.212596	0.904655	0.973751	1.538678	1.607978	2.172099	2.766572	1.284248	2.352667	1.080559	1.97872	1.04222	3.508667	2.971172	3.652916	2.468649	0.510702	8.823129	4.156072	1.456881	1.524327	0	2.728097	3.94038	1.787031	5.545843	16.861977	4.282691	3.225374	1.426604	1.092884	2.503627	4.716187	1.344306	2.219847	1.447647	2.004905	4.942164	4.073719	2.592675	6.101302	2.571905	6.410243
hsa-miR-18a-3p	0.494943	5.822163	3.735647	1.546478	5.860654	0.696817	0.442519	1.206207	0.243438	1.923348	1.607978	5.937072	0.414986	0.342466	2.156612	0.926193	1.648933	1.04222	11.403169	2.971172	1.278521	1.742576	2.042809	2.321876	3.03713	0.647503	3.556762	0.417077	0.496018	1.688734	11.037546	5.545843	0.963542	2.141346	1.138367	0.611402	3.825094	1.502176	4.244568	3.360765	2.219847	0.241275	3.257971	2.695726	3.001688	6.805771	5.269306	1.285952	2.747247
hsa-miR-18a-5p	9.156444	33.887977	17.579516	18.226349	36.140697	11.497483	15.930691	15.077589	3.895003	17.694799	5.125429	33.450332	3.873201	3.082196	24.50695	11.423051	9.563811	12.246086	28.069338	22.545956	17.533997	15.392752	7.277507	36.221267	19.501569	12.140676	23.881119	0.834154	8.432299	21.953545	112.477851	36.485809	52.513013	51.606427	17.075511	9.986225	21.857679	14.521037	26.410647	38.984874	31.077858	9.892256	29.2382	29.87763	23.799094	64.330742	45.48243	25.461856	40.292957
hsa-miR-18b-3p	0	0.149286	0.219744	0	0.976776	0	0.442519	0.301552	1.217189	2.692687	0.301496	0.86884	0.138329	0.171233	1.372389	0.308731	0	0.260555	0	2.621623	1.461166	0.580859	0.510702	1.160938	1.118942	0.323751	0	0	0.496018	1.97019	2.733107	0	1.445312	1.070673	0.189728	0	3.278652	1.001451	1.414856	0	0	0.120637	0.250613	1.123219	0.643219	0.324084	0	0.25719	0.457875
hsa-miR-190a-5p	7.341653	2.537866	0.439488	3.976658	4.102458	2.613064	5.31023	2.110862	1.217189	3.077356	4.019944	1.30326	1.383286	2.48288	5.685612	2.006752	0	2.866105	5.263001	5.592795	4.383499	2.033005	4.979347	4.87594	2.237885	1.618757	3.048653	2.919539	1.488053	3.377468	130.873762	2.043205	6.26302	2.997884	8.1583	3.464609	6.557304	3.755441	0.471619	6.385454	3.884732	2.65402	2.339056	2.695726	1.500844	3.078801	5.269306	4.372238	2.060435
hsa-miR-190b	0.08249	0.447859	0	0.331388	0.195355	0.174204	0.885038	0.603104	0	0	0.401994	1.30326	0.138329	0.171233	0.392111	0.308731	0	0.260555	2.6315	0.174775	0.365292	0.290429	0.127676	0.464375	0.159849	0.647503	0	0	0	0.281456	0.315358	0.43783	0	0.642404	0.379456	0	0	0.751088	0	1.344306	0	0.482549	0.083538	0.673931	0.214406	0.162042	0.277332	0	0.457875
hsa-miR-1911-5p	0.907395	0	0	2.761568	0.78142	13.239525	0.885038	4.824829	1.704064	0	1.507479	0	0	0.085617	0.784222	12.812341	0.329787	0	1.754334	0	0	0	0.383027	2.554064	0	0	0	0	0	0	0	0.145943	0	1.927211	0	0	0	0	0	1.680383	0	0.120637	0.083538	0	0	0	0	0	0
hsa-miR-191-3p	0.494943	1.343576	2.197439	6.185912	0.78142	1.742043	0	0.603104	0.973751	6.154713	0.502493	1.592873	0.414986	0.428083	1.7645	0.926193	1.319146	1.823885	1.754334	2.796398	4.383499	0.726073	2.170485	1.625313	0.959094	0	1.524327	0	1.240044	1.97019	1.156314	0.145943	4.335937	2.997884	3.225374	1.630404	1.912547	2.002902	3.301331	3.696842	0	2.412745	1.83783	4.043589	0.643219	1.45838	2.218655	0.514381	3.434059
hsa-miR-191-5p	213.897832	375.60418	437.29046	436.880056	400.477995	609.71499	513.322262	268.079537	227.614259	511.610481	280.6926	179.849838	363.942598	151.113234	506.215551	365.074545	313.297259	360.868701	247.361044	804.838187	2680.875049	485.888186	645.016976	485.272108	422.161007	149.896885	461.870999	145.142784	183.030494	426.686841	862.505393	149.737762	324.713491	423.129872	541.862893	405.155419	517.480542	484.952575	634.798763	416.734862	213.660272	266.849649	374.499578	572.392486	337.689854	311.12097	455.378963	330.74694	577.379763
hsa-miR-192-3p	0.494943	1.19429	0.219744	0	0.78142	0.696817	0.885038	0.301552	0.243438	0	3.215955	1.30326	1.244958	1.284248	26.467506	5.865891	0.659573	1.56333	7.017335	0.174775	0.365292	1.742576	135.208428	1.393126	2.877281	0.809378	18.291921	0.417077	1.488053	2.533101	8.094201	1.021603	1.927083	0.428269	1.138367	107.810471	52.185208	1.502176	1.886475	1.00823	2.774809	2.050834	0.501226	0.898575	2.144063	0.162042	1.386659	0.514381	5.265557
hsa-miR-192-5p	302.905067	280.658131	275.339169	208.664077	202.192549	313.2193	195.593482	132.682786	220.798003	190.02675	1060.159771	211.996911	201.544799	168.065313	5010.984995	965.247836	149.393325	217.823996	609.630941	113.953203	114.518916	360.422737	24051.26838	245.654493	217.714234	232.129734	4235.595875	77.576316	463.032428	581.768932	1988.755579	251.898028	834.426953	171.30764	539.39643	50145.11616	21823.2528	722.54679	398.517797	378.758217	656.519746	317.517304	212.854099	728.51995	326.540729	148.754714	408.509874	236.87242	1611.489354
hsa-miR-193a-3p	5.691844	18.362208	15.382076	7.069614	17.777316	13.936343	6.195269	4.824829	4.625316	9.616738	6.029916	12.742984	13.832862	3.767129	12.939669	17.288943	8.244665	7.034986	9.648835	17.477485	13.881081	12.19803	11.363126	6.733441	17.263684	8.417536	16.767594	1.668308	7.688273	16.887342	8.830037	11.383573	13.971352	23.126531	23.52626	9.374824	5.191199	17.775753	15.091798	16.131672	15.538929	23.282994	18.044147	27.406548	31.088907	57.849055	19.690564	26.233428	48.076824
hsa-miR-193a-5p	172.322627	307.231082	470.032309	307.970062	403.603677	408.160634	268.16663	141.427787	137.542306	355.43465	213.157538	460.050674	384.691891	113.870029	292.318895	506.0103	357.158875	432.781886	524.545759	551.589429	317.255754	447.841951	450.056382	319.025778	199.811154	279.721185	515.730544	158.07217	425.831108	416.272981	144.749534	151.489081	204.752572	209.42359	463.884724	272.685086	122.403	353.512151	312.683194	248.360535	381.25872	335.250983	250.780221	472.875268	359.773698	406.725852	320.595665	270.564371	510.987958
hsa-miR-193b-3p	38.688038	239.156557	240.619625	131.119248	62.513638	101.038484	62.837725	35.281559	15.336576	50.007039	35.375509	362.595809	208.599558	10.017138	120.574192	115.774169	73.542409	80.511501	121.049021	51.558581	146.11664	60.844934	42.515965	107.967239	30.371295	20.072585	36.583842	15.431848	209.567435	90.065824	80.311288	71.074357	123.333314	64.4545	36.048302	84.781013	140.162364	266.135564	248.071433	117.290699	392.357955	109.779919	62.987437	224.868477	176.241943	1302.332937	84.308894	223.498516	170.100382
hsa-miR-193b-5p	5.196901	24.184371	14.063613	20.877454	7.423495	18.117245	4.425192	2.110862	1.947502	6.154713	6.431911	60.239559	20.05765	2.48288	7.254057	12.040514	13.191464	16.414966	14.034669	6.816219	12.967852	10.891098	4.979347	19.735947	3.836374	3.237514	3.556762	1.668308	21.080748	6.754937	5.255974	6.129616	2.890625	1.927211	2.276735	5.910215	10.928839	15.021763	15.563417	6.72153	17.758776	3.377844	4.00981	8.536466	8.790657	74.053273	4.991974	8.230095	10.531114
hsa-miR-194-3p	0.907395	0.746431	0.878976	0.662776	0.976776	0.348409	0.885038	0.301552	1.704064	2.692687	4.220941	0.86884	0.276657	0.941782	58.032457	6.020257	0	1.823885	2.6315	0.524325	0.547937	0.290429	124.866707	0.92875	0.159849	0.647503	9.654069	1.251231	2.728097	1.688734	1.261434	0.729716	0.963542	0.856538	1.328095	141.845157	53.551313	1.502176	3.301331	1.00823	1.109923	1.809559	0.584764	2.695726	0.214406	0.810211	1.109328	2.571905	3.662996
hsa-miR-194-5p	124.395654	87.183164	57.792659	82.184263	90.840131	102.257914	117.267586	74.483291	127.804798	121.555573	750.523573	104.984809	126.847344	91.780956	2341.884102	592.455013	86.733873	116.468093	247.361044	55.054078	42.19118	176.871432	11184.37986	118.647869	81.043404	167.865086	1199.137028	45.878466	170.382045	190.545509	1580.891968	108.435826	332.421823	96.788817	267.8958	17490.16	5258.957482	209.803953	121.206004	130.061606	172.038141	170.460468	86.628611	202.404093	102.486191	62.710321	88.468873	74.328045	405.447883
hsa-miR-195-3p	2.804677	1.642149	2.636927	1.877866	1.562841	3.309881	1.327558	2.412414	6.32938	3.846695	3.718448	1.013646	1.106629	2.825347	1.372389	0.617462	0.329787	3.908325	0.877167	2.796398	1.278521	2.323434	3.44724	2.089689	2.078036	0.647503	1.524327	1.251231	3.224114	1.97019	0.420478	1.459432	0	1.927211	5.122653	2.445606	4.644757	1.752539	3.301331	0.672153	0	0.965098	4.845187	2.471082	2.144063	2.26859	1.941323	2.057524	3.662996
hsa-miR-195-5p	85.212673	33.589404	35.59852	39.987504	72.281394	101.561097	95.141626	54.279321	91.532579	72.317872	97.081651	14.19105	21.717593	59.674744	71.560293	39.98068	48.148842	49.505454	54.384343	64.49192	30.136557	67.670022	85.031929	35.524705	93.191922	13.759433	12.702723	55.05416	16.864598	16.324431	3.258704	21.891486	23.606767	28.908164	49.708711	21.602854	29.507866	14.270675	12.262086	19.828514	6.104579	8.565246	47.783573	12.130767	27.872813	19.283018	9.151952	27.77657	42.124455
hsa-miR-196a-5p	195.667435	60.162355	239.301162	218.274334	50.792331	390.740206	3.982673	383.875423	53.069421	953.980445	38.490965	151.178125	10.927961	14.297966	149.198309	320.462899	161.265642	4.16888	285.956384	7.165769	338.990604	3.194722	363.875372	120.273183	240.892328	587.770616	452.21693	21.688002	66.218349	201.803737	80.416408	5.983673	434.557224	309.210291	42.688778	2814.485081	383.055818	458.414127	79.703559	149.217967	233.638895	28.470397	9.940988	475.34635	11.363532	180.352938	69.610304	109.048758	60.89731
hsa-miR-196b-3p	0.08249	0.597145	0.219744	0	0.39071	0.522613	0	0	0.243438	0.38467	0	0.579227	0.138329	0	0	0.154366	0	0.52111	0	0	0.182646	0.145215	0	0.464375	0.479547	0	0	0.417077	0.248009	0	0	0.43783	0	0.214135	0.758912	0.815202	0.546442	0	0	0	0	0.241275	1.002453	0.673931	1.072031	0.486127	0	0	0.228937
hsa-miR-196b-5p	1311.351268	1911.162446	1001.812668	535.191876	527.654178	1676.716221	372.601159	613.05478	1031.202142	606.623856	412.747765	973.969415	405.994498	418.921843	504.843161	352.107839	314.286619	371.812012	460.512581	772.85439	593.781495	267.049724	601.607282	647.33906	448.056533	338.320184	262.692307	151.816016	674.831943	212.499054	333.439013	712.057057	854.661325	949.044328	1915.872371	1995.003219	937.967635	1792.597025	1003.604582	1769.778858	886.828871	665.797113	1375.448483	823.319647	1070.959251	384.039948	908.539271	990.440488	677.654281
hsa-miR-197-3p	213.48538	531.011156	494.863375	314.266437	425.288095	229.601245	283.212282	566.314253	150.931381	271.192022	168.737156	584.149958	165.856015	93.66452	304.278286	153.748096	195.563447	421.57802	499.107921	336.266813	1014.780063	168.884627	218.963601	302.772645	240.093083	125.129905	195.62193	200.196944	195.430934	352.945448	225.4813	203.882703	1747.86431	505.999943	505.624863	270.23948	310.105816	718.791349	544.247973	303.477081	507.235036	272.157689	445.757249	381.445228	434.601482	556.776903	453.992303	424.36427	726.417917
hsa-miR-1976	5.939315	9.255747	14.722845	9.389331	10.549176	8.187601	13.275576	6.935691	5.112192	6.539382	12.059832	11.584531	12.172919	7.191791	8.430391	9.261933	7.255305	5.471655	22.806337	6.816219	12.419914	13.214532	8.93729	23.683136	8.791691	7.446282	9.654069	14.180617	12.648449	14.635696	63.702409	10.36197	4.817708	8.565382	8.917211	7.94822	15.573596	5.257617	20.279604	15.795596	8.324426	10.133531	10.943441	20.442589	13.293188	13.287458	10.538612	12.602333	16.483483
hsa-miR-199a-3p	3112.613538	3246.080005	1988.902491	2662.262003	2999.873215	5439.18032	2124.092117	936.016742	1901.735394	1383.656315	1229.097924	586.032445	1900.773561	1720.807299	2041.526928	535.957219	1862.634652	2794.71313	978.041006	2436.011869	1949.926558	1429.347705	1148.31407	1140.505547	2572.448727	1160.324917	536.563009	855.841935	5242.161992	1835.372621	333.123655	1156.308272	1934.309594	1367.46324	5815.72943	2138.886381	2236.040525	4776.169476	2695.300838	1653.832465	1357.991394	2495.020093	2226.113038	874.763085	7560.607825	1491.922279	1852.299691	4245.443035	4132.317493
hsa-miR-199a-5p	791.991164	747.774777	295.335869	393.799595	458.693821	1068.220662	603.153657	253.906603	508.784815	455.064059	334.760849	66.755858	386.490163	613.442674	741.090155	142.170679	488.743724	990.890736	214.028704	532.53897	635.972675	373.63727	305.14461	274.910132	466.27931	426.704308	79.26499	236.065563	1424.066526	410.925322	118.154304	398.425039	531.874917	363.172198	1780.21692	524.378719	896.438045	970.155513	1001.718107	481.261551	501.685419	414.027123	553.604439	170.055381	1950.23931	328.945609	489.490785	1167.387529	719.320862
hsa-miR-199b-3p	3107.581618	3243.691425	1985.386588	2659.500435	2997.333598	5435.52203	2119.666925	933.302776	1896.136327	1375.193585	1225.379475	585.163605	1896.070388	1716.612088	2033.88076	533.178638	1857.358066	2783.248709	976.286672	2431.292948	1943.899247	1425.281695	1145.632883	1138.880233	2569.411598	1156.763652	536.563009	853.75655	5232.737658	1831.995152	332.492938	1153.681294	1932.864281	1364.893625	5804.156028	2134.40277	2234.401199	4765.904604	2686.340083	1651.816006	1356.88147	2492.004162	2223.523369	873.639866	7551.388356	1489.653688	1849.249041	4237.21294	4124.991501
hsa-miR-199b-5p	98.411151	130.476174	48.783157	89.143415	210.592819	259.738586	124.347893	112.780368	83.012259	94.628705	87.433785	11.729337	76.495727	73.715861	154.687866	42.913625	85.08494	182.127958	64.033178	77.600034	134.609954	77.108974	173.000396	59.440028	116.849563	73.653437	17.783812	32.114926	232.136236	87.532723	20.603419	75.890484	130.559875	115.846792	502.778945	200.539705	162.293264	143.457835	173.084061	93.093191	72.699989	87.944572	162.230243	47.399849	356.557605	59.469477	119.252713	271.335942	167.124198
hsa-miR-19a-3p	11.87863	30.006534	16.041308	9.057943	31.256819	17.594633	11.06298	16.283796	8.033444	10.386077	6.431911	27.07884	6.501445	6.506859	23.918783	16.208384	8.244665	13.548861	14.911836	34.95497	15.342247	10.310239	9.064965	33.899391	13.42731	19.910709	19.816247	2.919539	13.640484	35.463418	80.942005	26.415726	65.520823	50.749888	46.673064	23.233258	36.611612	29.292437	68.384711	38.648798	48.836634	24.489367	38.00966	45.602698	39.021939	66.113206	59.071693	37.292618	36.629961
hsa-miR-19b-1-5p	5.11441	7.912171	9.668734	6.07545	12.893438	4.703516	4.867711	4.824829	3.651566	6.924052	4.120443	16.942376	3.734873	5.650693	9.80278	9.261933	6.265945	4.16888	4.385834	9.263067	9.314936	6.24423	4.085618	14.163444	7.992446	9.226914	8.637851	1.251231	5.704202	11.539684	10.406829	10.216027	7.708332	12.419804	25.233811	7.133018	20.764795	19.528292	25.467409	10.754448	12.209158	10.012894	19.297212	24.935465	10.2915	28.519422	29.39718	14.402666	13.049424
hsa-miR-19b-3p	50.236706	174.067756	81.305261	61.306809	171.131085	68.984896	77.440858	80.815879	62.563492	85.011967	46.731851	144.0826	64.461137	44.263763	145.081142	120.559501	70.57433	81.814276	132.45219	168.133406	72.327737	94.389516	87.457765	148.832259	134.113247	186.966417	140.238059	42.124774	53.569901	185.197851	361.926394	84.355191	264.492146	271.950879	208.890422	105.568666	253.822293	178.758977	326.831755	150.898349	251.952633	121.24046	160.89364	185.78045	227.699444	372.048827	252.37202	190.063755	186.812802
hsa-miR-200a-3p	128.107726	293.198176	134.043809	53.353494	163.70759	145.983189	128.773085	177.010898	102.000401	317.737035	135.874112	71.534477	88.806974	112.072081	204.485987	145.103625	171.818813	117.510313	151.74986	424.702887	382.825596	399.485475	747.285107	125.149122	265.988609	56.494614	221.027376	165.162479	182.782485	273.856396	17.870313	320.637293	337.239531	316.705	754.927329	464.665169	2759.80515	313.454117	240.053915	1024.697254	241.963321	143.79963	571.815661	1127.038109	487.774234	137.087678	845.3076	511.037457	226.19001
hsa-miR-200a-5p	558.625577	851.230141	906.883281	478.193113	1186.391641	592.991378	992.570545	1293.054056	470.078219	2114.52843	603.19262	414.726197	335.446902	935.532184	1564.13155	1180.896521	1904.847335	815.797763	1118.387697	2124.73786	1524.179199	1343.380637	1539.384338	1164.188683	1205.260884	270.818023	1428.802255	1516.491849	801.56444	719.119314	421.529144	1040.429342	983.775888	430.838716	1474.754995	1258.264366	5876.983345	510.739934	452.753947	3014.606221	734.769352	248.874696	1190.495981	3436.601354	759.641367	397.65149	2486.835055	1570.1478	665.749544
hsa-miR-200b-3p	453.367715	1027.985049	570.894782	243.128446	586.065358	433.59446	672.186651	943.555537	445.977886	1588.300507	643.49256	284.689841	322.029026	577.226868	1190.841694	874.789619	946.487509	486.45622	630.682945	1647.252968	854.964989	938.086576	2031.062955	446.032401	1068.749903	271.141774	690.520009	842.495472	531.482857	918.108494	189.845794	506.860865	853.216013	865.745988	2755.608072	1654.044961	6446.649095	822.942238	542.833117	2150.553535	641.535779	468.675808	1269.439122	3196.457097	1063.455032	422.119858	1986.250994	1106.947769	693.450952
hsa-miR-200b-5p	16.333116	57.325916	37.136728	11.598586	39.461734	29.092115	30.091305	53.374666	18.014391	48.083692	22.712684	16.652763	11.204618	29.280865	68.031292	31.799305	41.882897	22.928842	35.96384	72.007238	48.218491	37.465377	80.180257	25.076262	47.954677	11.816925	47.254129	57.973698	20.088713	25.612469	10.19659	25.394123	39.023431	23.340666	84.808373	39.9449	194.806561	24.785909	23.109316	86.707737	25.52824	10.495443	31.744332	110.300122	49.527845	16.204217	70.719632	57.096284	34.111651
hsa-miR-200c-3p	3633.046019	8476.024854	7929.020946	7641.810935	6570.378733	6004.821626	5590.787458	16918.26137	13195.29766	23866.43658	50145.4868	17223.88018	13575.29407	5857.285922	8898.17931	10721.15112	10113.8951	12524.09808	15120.60167	8034.92421	7141.085479	3975.976852	39738.6379	6764.32168	10166.71124	20106.57895	9497.571748	10928.66774	4020.222637	14993.4266	3031.96137	7257.465325	17513.3306	7930.044812	7589.685329	10822.41863	16152.00486	12738.45484	4762.877195	14738.29891	8319.986503	9370.017681	6262.906055	8620.482441	6713.703111	3883.988824	6287.668604	8008.139564	14616.27025
hsa-miR-200c-5p	12.621044	40.755144	37.356471	69.149662	67.006806	17.594633	32.74642	80.212775	30.429714	129.248964	107.332509	51.116742	17.567735	30.736346	67.639181	39.826314	39.574391	66.702085	59.647344	26.565777	83.651776	9.003308	150.146469	65.244719	53.549389	35.2889	32.010861	40.039389	10.41637	40.811077	23.231407	17.659132	30.833329	23.126531	38.135309	32.404282	46.174346	31.796065	27.353884	85.027355	52.721366	24.006817	33.832775	55.936314	23.799094	16.852386	23.018547	44.23676	52.655569
hsa-miR-202-5p	0.577433	0.149286	0	1.877866	2.930327	0.348409	0	0	0.486875	0.769339	1.205983	0.144807	0	0	0.588167	0.154366	0.329787	0	0	0	1.095875	0	0.383027	0.696563	0.959094	0.161876	0.508109	0.417077	0.248009	0	0.315358	0	0	1.927211	0.94864	0	0.546442	0	0	0	0	0	0.250613	0.224644	0.428813	0.324084	0.277332	0.514381	0.228937
hsa-miR-203a	20018.29639	16341.61827	181750.4408	113907.4994	16218.57737	9846.548673	26798.51969	113801.7237	13537.57108	38639.67005	4935.38593	11881.96348	21822.86135	42486.53444	1574.914608	26592.246	145203.386	104542.2296	56909.7062	28487.07724	1292.766971	79483.37859	8845.746463	89770.23178	42804.50461	17964.80175	2304.782016	16231.80137	88934.21939	17126.86081	26558.22821	78429.45812	18754.85384	71163.9776	4946.206447	3217.194894	25274.03382	8363.61679	52371.84116	73640.07484	375202.4223	21173.0479	24881.45789	891.162085	26777.8406	5149.214104	194820.1059	178269.7717	18509.57725
hsa-miR-203b-3p	105.587823	126.744018	320.826167	1122.632618	150.814152	14.458955	76.998339	604.309778	29.699401	508.148455	34.370522	51.551161	80.783914	49.143907	20.389782	88.142734	346.275918	172.747977	518.405591	147.335199	14.063727	178.904437	99.076242	417.705513	165.283787	73.16781	37.09195	78.827547	43.649549	54.32095	39.945405	151.780967	339.648384	332.336823	7.968572	47.281719	206.555063	56.33161	74.515754	211.39212	464.502982	52.356577	82.952951	8.536466	79.759127	23.658157	188.308353	669.981166	239.926246
hsa-miR-204-3p	0	0	0	0.110463	0	0	0	0	0	0	0	0	0	0	0	0	0	0	0	0	0	0	0.127676	0	0	0	0	0	0	0	0	0	0.481771	0.214135	0.569184	0	0	0	0	0	0	0.120637	0.083538	0	0	0	0	0	0
hsa-miR-204-5p	18.065417	1.791435	0.219744	6.738226	12.112017	10.278053	0.885038	4.824829	32.133778	2.692687	2.210969	0.289613	13.279547	3.767129	2.940834	1.080559	0.329787	3.387215	0.877167	2.272073	0	1.161717	1.787458	0.92875	4.315921	0.161876	3.556762	7.924462	0.248009	5.066203	0	0.875659	9.153644	5.353364	40.601771	1.426604	2.458989	0.250363	0.943237	0	2.774809	0.603186	42.854848	0.449288	4.931344	1.45838	0.277332	2.829095	12.133675
hsa-miR-205-5p	3779.879085	33430.86203	11080.80842	10798.725	21090.92941	15389.55475	8417.60005	8440.736028	5900.686665	1535.600781	4660.924243	19332.11995	1870.894579	3742.385584	98.812021	8029.170151	13585.55851	7308.828829	32786.74145	27374.98486	2565.990841	11180.36559	4597.469572	22834.25845	12297.81709	8862.046303	1877.970532	5104.187912	12621.91183	9572.308362	13053.94816	12858.4749	28577.19606	27468.10948	25091.89471	58.083146	615.840096	8705.361893	71435.61202	32771.82792	24446.61989	15646.17184	19914.05473	126.249834	45834.26868	23045.9618	15404.39982	42428.96849	61478.12424
hsa-miR-206	0	0.746431	0	0	0.586065	0	0	0	0	0	0	0	0.553314	0.085617	0	0.463097	0	0	0	0	0	0.290429	2.681187	0.232188	0	0	0	0	0	0	0.105119	0	0.481771	2.569615	0	2.649407	0.273221	0.250363	0.471619	0	0	0.241275	0	0.449288	0	0	0	0	1.373624
hsa-miR-20a-3p	4.124524	22.094364	8.130526	9.168406	15.62841	3.484086	3.540154	11.157416	4.381879	7.308721	2.713462	7.964365	4.703173	2.73973	13.723892	5.865891	2.638293	7.816651	9.648835	9.612617	10.228165	3.339937	4.59632	9.519692	4.955317	9.065038	10.670287	2.085385	2.728097	7.599304	14.821848	3.210751	10.117186	12.419804	4.743198	4.483611	5.737641	5.758342	16.035036	5.377224	9.43435	5.549315	4.176886	8.087178	14.150813	19.283018	9.151952	11.316381	6.410243
hsa-miR-20a-5p	112.682005	251.845887	184.365174	189.664489	263.143346	125.601288	134.083315	241.241428	91.532579	273.500039	99.29262	380.551832	115.089411	79.880253	380.936024	250.22657	142.467806	144.34748	207.888537	193.650535	157.258034	142.019918	90.77733	344.798603	116.050319	347.385222	294.195059	41.707697	135.164796	415.147158	1193.736897	295.826943	532.356688	622.703273	663.668207	298.975352	536.606011	434.128944	524.439988	402.283573	592.699145	276.621268	447.344466	526.3405	341.549167	767.107643	696.380375	347.978702	426.739047
hsa-miR-20b-3p	0.247471	2.687152	0.659232	0.994164	4.688523	0.522613	1.327558	1.206207	1.947502	3.077356	0.301496	2.316906	0.553314	0.25685	5.685612	2.77858	1.319146	2.344995	0	6.466669	6.392603	3.630366	2.170485	9.984067	1.758338	0.971254	0	0.834154	2.976106	17.168798	6.412289	1.751319	40.950514	4.068556	1.707551	20.991453	31.693634	11.516685	23.109316	0	1.664885	0.482549	4.511037	33.247287	4.288125	2.430633	6.101302	6.944143	4.807682
hsa-miR-20b-5p	4.042034	17.46649	12.085917	5.412673	20.316932	4.006699	6.637788	28.044316	40.654098	78.857255	5.929418	35.043205	3.596544	1.541098	133.709917	45.846571	20.776555	25.273837	0.877167	58.549575	65.204551	32.382865	17.619229	94.500358	21.259907	26.223861	2.032436	22.939233	41.417469	199.270636	307.57962	13.280835	520.312419	85.867955	22.387893	193.202886	380.596829	166.491204	256.56057	2.016459	40.512207	9.409707	40.348716	325.958201	79.759127	18.63485	72.938287	59.925379	47.161075
hsa-miR-210-3p	118.70381	790.022783	1707.630235	1312.959884	166.442562	438.297975	113.284913	518.065967	94.697269	408.903715	16.180275	1104.150578	178.582248	136.900884	43.524342	168.258459	133.563568	502.610631	193.853868	463.153354	242.918914	116.026498	199.301564	841.680091	222.349853	89.67913	797.22288	51.717544	1426.050596	2981.741687	1068.329349	1248.544399	991.002449	1761.470813	1210.084569	1492.023554	6657.302473	2314.603282	1965.706718	2812.96032	5474.697629	569.166657	875.391719	306.863476	2882.0489	951.997761	3959.46739	2200.007253	2097.523151
hsa-miR-210-5p	0.164981	0.447859	1.09872	0.994164	0.586065	0.871021	0.442519	1.507759	0.243438	1.923348	0.502493	1.882486	0.9683	1.113015	0.588167	2.932946	0.329787	2.344995	0	1.747749	0.365292	1.016502	0.383027	2.554064	4.955317	0.647503	4.064871	1.668308	1.488053	5.91057	0.946075	1.167546	0.481771	2.569615	1.707551	1.222803	3.278652	2.002902	1.414856	1.344306	1.664885	0.965098	1.336603	0	1.929656	1.134295	2.773319	0.25719	1.373624
hsa-miR-2110	0.907395	1.19429	0	0.331388	0.976776	1.21943	0.885038	2.110862	0.243438	5.000704	1.607978	1.882486	1.106629	0.428083	0.784222	1.080559	1.319146	1.823885	0	2.971172	0.365292	1.016502	1.404431	1.857501	1.118942	1.295005	1.016218	0.417077	0.248009	0.844367	3.784302	0.43783	0.481771	0.428269	0.758912	0.815202	1.092884	0.250363	1.414856	0.336077	0	0.723824	0.584764	1.797151	0.857625	0.810211	0.277332	0.771571	1.373624
hsa-miR-212-3p	14.848288	15.525769	11.646429	12.924138	39.266379	17.420428	35.844054	17.490004	16.553764	13.848103	11.758337	22.879448	13.141219	9.246589	12.939669	7.872643	10.223384	10.682756	29.823672	51.558581	13.881081	25.412562	7.405183	22.522198	21.579605	12.302552	58.940634	4.17077	3.720132	5.91057	3.048465	19.118564	4.817708	8.351247	12.901497	3.668409	4.098315	5.758342	3.77295	5.713301	6.104579	12.787551	7.518394	8.311822	3.859313	17.662597	13.311931	4.886619	17.857106
hsa-miR-21-3p	2678.631087	5643.766307	3643.794178	5642.546175	8853.103304	2610.276973	3059.577686	2250.480975	2144.442792	2926.565817	1752.997145	6572.483467	3470.250079	3245.210203	3603.697922	5893.368286	2112.612886	4941.425929	5140.197573	3932.78369	7853.586743	4166.643674	2822.651485	5660.037401	6055.077225	2298.472865	6272.604495	2492.869027	6406.067287	5726.779131	2377.90792	7205.801419	6092.473006	2731.286193	3367.860017	5371.570114	5470.703743	6288.360262	7381.775805	7255.891673	2350.262996	4804.258785	6807.237808	9656.989085	6205.774689	14923.27384	9595.960716	6567.358569	8536.612447
hsa-miR-214-3p	10.971235	25.527947	10.327966	4.308046	23.442614	19.162471	16.37321	6.935691	2.921253	6.154713	3.316454	1.448066	7.193088	6.164393	24.310894	2.006752	11.542531	18.759961	7.894501	15.729737	13.515789	3.630366	6.63913	4.643752	28.453108	4.208768	4.57298	2.919539	12.152431	3.658924	0.840956	3.356694	11.562498	7.494709	11.76313	1.834205	9.289513	7.010156	8.017518	7.057607	4.994656	5.549315	3.759197	1.123219	29.159251	9.560488	3.882646	16.71738	9.615365
hsa-miR-214-5p	23.592279	55.235909	18.238748	13.034601	24.8101	37.802329	16.815729	6.031036	16.066889	12.309425	8.140387	3.185746	8.576374	13.184951	22.350338	2.932946	10.882957	28.921607	9.648835	19.574783	15.524893	8.567664	7.660534	5.108127	30.850842	10.198168	5.081089	5.839078	36.209285	10.413861	2.838226	11.967345	20.234372	8.779517	38.89422	11.005228	30.873971	41.309848	38.672733	20.16459	12.76412	12.184365	13.950798	7.63789	149.012348	17.338512	16.639913	55.810331	26.785659
hsa-miR-215-3p	0	0	0	0	0	0	0	0	0	0	0	0	0	0	0	0	0	0	0	0	0	0	0	0	0	0	0	0	0	0	0	0	0	0	0	0.203801	0	0	0	0	0	0	0	0	0.214406	0	0	0	0
hsa-miR-215-5p	3.877053	5.075732	5.273855	4.528971	2.539617	9.232827	4.867711	2.713966	3.408128	4.616034	8.843877	4.199392	4.564844	2.654113	26.27145	12.657976	9.234024	4.429435	7.017335	5.942345	1.826458	19.023118	609.140141	9.984067	9.431086	7.770033	175.297574	1.668308	3.472123	3.658924	63.702409	4.52424	4.335937	3.212018	1.897279	304.885567	215.844577	9.013058	8.017518	4.368995	3.32977	2.412745	3.425046	12.580055	5.574563	1.944506	3.327983	3.600667	14.19411
hsa-miR-21-5p	275987.0193	274281.9668	213658.1413	299307.3546	261909.0923	292002.4382	321235.3012	226446.9962	290251.2691	220499.5011	228289.8143	357346.2794	425169.4733	283648.9574	270368.7061	415063.9791	238042.5979	276530.6891	193415.2841	255595.8101	355015.3989	294604.492	248491.1301	252978.1544	206095.2952	234824.3163	424407.1131	159194.9414	356719.2404	305378.8717	154390.2523	545458.9105	248780.1564	373449.5856	248402.3962	387965.2536	251223.142	377317.1382	345088.1149	315910.2313	159807.8944	463124.322	447121.0021	434071.4156	309359.9266	361320.177	328061.7163	265761.8535	236231.6561
hsa-miR-216a-3p	0	0	0	0.331388	0	0	0	0	0	0	0	0	0	0	0	0	0	0	0.877167	0	0	0	0	0	0	0	0.508109	0	0	0	0	0	0	0	0	0	0.273221	0	0	0	0	0.482549	0	0	0	0	0	0	0.228937
hsa-miR-216a-5p	0.08249	0	0	0.110463	0	0	3.982673	0.301552	0.243438	0	0	1.013646	0.276657	0.428083	0.196056	0.463097	0	0	0.877167	0.34955	0	0.145215	0	0	0.159849	0.323751	0	0	0	0	0	0.145943	0	0	0	0.203801	0	0.250363	0	0	0	0.965098	0	0	0	0.162042	0	0	0
hsa-miR-216b-5p	0.247471	0	0	0.331388	0	0	2.212596	0	0	0	0	0.724033	0	0	0	0.308731	0	0	1.754334	0	0	0	0	0	0	0	0	0	0	0	0	0.291886	0.481771	0	0	0	0	0.250363	0	0	0.554962	0.120637	0	0.224644	0	0	0	0	0
hsa-miR-217	4.289505	6.120736	6.372575	4.418509	8.204915	1.916247	92.92903	1.507759	2.190939	1.154009	0.401994	25.196354	8.714703	5.22261	7.646168	4.013505	0.98936	1.823885	43.858341	4.019822	2.374395	0.726073	0.510702	0	4.156072	5.180022	8.129743	2.502462	1.98407	0.844367	0.840956	4.816127	18.78906	10.278458	2.656191	5.502614	7.650188	14.020312	0.471619	18.148131	4.439694	31.606966	3.174433	3.594301	1.929656	9.236404	1.663991	1.543143	7.097055
hsa-miR-218-5p	27.05688	19.85507	41.311863	30.487711	32.624305	44.422092	18.585806	65.135186	21.909394	24.61885	28.642102	113.96282	18.397706	27.739766	35.486063	14.819094	12.53189	15.893856	13.157502	14.681087	9.497582	19.894406	102.523482	8.590942	40.12208	9.874417	149.38402	15.431848	21.824774	175.628357	3.994541	34.004774	109.843733	22.269993	87.274836	50.134926	43.442136	24.285183	22.166079	26.213967	42.177093	11.219266	48.702488	56.385602	41.594814	26.250832	4.159978	21.86119	66.162867
hsa-miR-219a-1-3p	1.979772	2.836439	2.417183	5.964987	5.665298	0.522613	3.097634	3.920173	2.434377	7.308721	3.718448	5.068232	1.936601	1.284248	4.705334	11.886148	4.617012	1.04222	9.648835	12.059465	4.383499	2.033005	2.553511	5.80469	2.078036	1.13313	4.064871	7.507385	1.240044	8.725127	2.522868	2.626978	1.927083	1.498942	5.122653	4.687412	3.005431	6.008705	7.545899	7.393683	0.554962	0.603186	5.680565	2.021794	1.929656	1.620422	6.933297	3.600667	2.289373
hsa-miR-219a-2-3p	0	0.149286	0	0.220925	0	0.174204	0	0	0	0.38467	0.200997	0	0	0	0	0	0	0	0	0	0	0	0	0	0	0	43.697366	22.105079	0	0	0	0	0	0	0	0.203801	0.819663	0	0	0	0	0	0.083538	0	0	0	0	0	0
hsa-miR-219a-5p	0.494943	0.895717	0	0.773239	1.172131	0.522613	0.442519	1.206207	0.486875	0.769339	0.602992	0.43442	0.553314	0.171233	0.392111	1.234924	0.98936	0	1.754334	0.873874	2.557041	0.145215	0.127676	0.92875	0.959094	1.456881	1.524327	0.834154	0.248009	1.125823	1.681912	0.875659	0.963542	0.642404	3.60483	2.038005	0.273221	2.503627	1.414856	4.705071	0.554962	0.603186	1.587217	0	0.643219	2.26859	0.831996	1.285952	1.144686
hsa-miR-221-3p	464.33895	1107.106757	711.091422	197.728268	741.763389	888.790251	1205.422276	341.055069	602.021458	149.251779	409.632309	650.616203	432.276936	311.13059	113.320135	219.507824	439.605522	772.02452	1108.738862	524.674102	216.252627	1106.535559	377.281307	1143.291798	717.401969	205.096494	523.352177	310.305263	692.688577	456.23969	195.206888	487.450414	648.46344	364.67114	1309.122535	181.382456	123.495884	386.560029	743.742681	731.302468	415.666348	1343.296042	1374.780181	98.169355	715.473678	583.675904	337.235578	644.7765	576.006139
hsa-miR-221-5p	18.147907	55.833054	62.627026	15.575243	43.368837	58.706843	69.918032	25.33035	30.673152	10.770747	17.888751	62.846079	33.06054	23.202089	22.154282	39.363217	63.978598	108.390888	244.729543	35.30452	40.730013	39.788811	51.070228	191.786967	50.192562	16.349444	33.027079	62.561545	1.488053	4.221836	1.156314	2.772922	10.598957	2.35548	7.399388	1.222803	0.546442	3.254715	7.545899	3.024689	3.884732	10.133531	5.429951	2.246438	7.075406	3.402886	1.109328	3.086286	4.807682
hsa-miR-222-3p	91.56444	336.939044	280.39328	63.295138	190.861952	231.8659	196.036002	58.501046	134.134178	24.61885	59.093179	153.060611	99.734935	59.332278	27.251728	63.907341	120.701891	177.698523	336.832059	110.98203	73.423611	170.046344	98.437864	247.047618	153.774664	30.918256	114.832614	66.732315	177.326292	122.151774	30.169293	111.35469	130.559875	72.591613	251.958656	41.371504	43.442136	103.900526	224.490499	242.983311	139.295398	215.458171	342.337557	35.943013	200.041037	159.125413	97.066161	173.346375	212.453775
hsa-miR-222-5p	6.351767	39.262281	47.904181	12.482287	26.568296	31.008362	23.896036	13.871382	10.467822	6.539382	5.02493	20.707349	5.394816	8.818506	3.921112	8.798837	15.170183	29.182162	34.209506	10.836041	10.593456	8.422449	6.128427	57.35034	9.590935	3.075638	15.243267	12.095232	17.608625	12.102595	19.972703	11.529516	18.78906	13.918746	27.510546	6.114015	3.825094	14.521037	31.598453	32.599421	12.209158	32.330789	41.601782	8.311822	40.522782	17.014428	12.479935	43.207998	38.232522
hsa-miR-223-3p	162.75373	406.655718	696.148833	128.136755	1875.409147	147.376823	1201.882123	75.689498	95.427583	90.012671	63.917112	197.661054	307.227864	59.760361	464.063597	376.0345	234.478264	457.795168	640.33178	379.436201	833.047493	313.954052	291.483325	456.016469	236.416558	82.718476	362.789762	33.783234	166.165896	601.470831	1800.171219	206.509681	124.778626	297.432891	161.648174	195.240891	721.849837	217.565198	348.997834	173.415475	264.161791	720.566435	105.341059	159.946409	181.173287	449.82907	455.656295	252.818229	240.38412
hsa-miR-223-5p	2.474715	3.433584	10.767454	2.098792	10.353821	2.43886	11.06298	1.206207	1.704064	2.692687	1.40698	2.027293	4.288187	0.770549	7.646168	2.315483	0.98936	4.68999	4.385834	7.165769	4.748791	3.775581	1.659782	10.912818	1.278791	0.647503	1.016218	0	2.232079	1.125823	7.463484	1.459432	1.927083	1.713076	2.845919	1.019003	3.825094	0.751088	3.77295	1.00823	0	2.171471	1.420141	1.347863	1.286438	2.26859	0.831996	1.543143	1.373624
hsa-miR-22-3p	59395.29524	78108.20297	70545.71872	51335.89194	50624.71637	81607.21568	49097.94676	43170.45516	29106.87329	33375.0828	27673.39602	92567.35065	39537.50103	42872.40829	55720.76507	26329.20709	58110.04583	67475.41207	53938.74218	37560.86316	35024.34121	55640.00594	31398.74204	73822.19351	30730.47601	36056.02841	35501.56955	19736.91619	115847.3903	63554.38583	122087.2441	67928.40433	100824.0207	52099.36443	46744.59171	44625.79067	46300.30101	60679.15893	62154.15612	70531.3672	102898.7872	89564.48979	24818.21984	37642.66849	114777.8869	62297.5992	85134.51151	82885.80049	44103.38898
hsa-miR-224-3p	4.619467	7.315026	3.296159	2.319717	4.297813	3.484086	2.655115	2.713966	5.599067	1.538678	4.120443	1.448066	10.374646	2.654113	2.548723	5.248429	0	7.034986	1.754334	7.864868	10.776102	8.13202	8.554263	3.018439	6.074259	5.827525	2.032436	0	2.480088	9.569494	3.679182	5.983673	14.453123	11.134997	3.794558	1.630404	1.912547	5.257617	21.69446	2.352536	3.32977	11.460541	23.056409	4.268233	11.577938	1.620422	1.663991	37.549808	9.844302
hsa-miR-224-5p	113.176948	324.846858	112.94839	47.388507	64.662545	33.447222	110.187279	34.980007	137.298869	21.541494	140.396549	71.82409	373.487273	74.828876	62.34568	265.354395	20.776555	190.986829	17.543336	210.953245	197.257464	294.204861	97.799486	171.12227	134.912492	250.583562	14.227049	0.834154	173.110142	189.982598	76.526987	114.127612	537.174395	407.712184	39.083948	36.887893	77.86798	91.883116	439.077004	45.034251	172.593103	403.652318	520.439966	116.814793	259.217164	58.497224	95.40217	574.563503	215.201022
hsa-miR-22-5p	21.447527	57.17663	57.353171	15.796169	51.964462	45.641522	42.481842	23.219487	7.790007	10.386077	10.04986	46.048509	24.345837	12.585635	35.486063	7.255181	24.074421	31.787712	21.052004	23.41983	27.944807	36.448875	27.833274	54.331901	44.59785	8.417536	8.129743	5.839078	55.553971	27.019747	23.651885	38.237128	32.760412	27.623357	24.095444	15.285038	32.513297	33.798966	49.991582	63.854535	45.506863	33.899074	9.5233	16.848287	83.832846	75.997779	40.490456	51.438093	29.990781
hsa-miR-2355-3p	3.712072	39.411567	12.525405	11.156735	23.051904	2.43886	5.31023	5.12638	1.947502	3.846695	2.110471	12.308564	1.936601	2.654113	8.430391	3.550408	1.97872	4.429435	7.894501	5.243246	5.66202	3.775581	5.234698	3.482814	17.103835	2.913762	2.540545	3.336616	1.98407	4.503291	4.730377	10.945743	2.890625	4.496826	3.415102	1.834205	3.278652	5.758342	6.131043	5.377224	12.209158	7.238236	6.766555	2.021794	14.150813	18.796892	3.882646	4.372238	3.205122
hsa-miR-2355-5p	45.947201	118.234702	77.34987	89.143415	90.840131	28.04689	37.171612	60.913461	13.875949	52.315057	18.089749	92.965859	18.536035	24.058254	75.67746	25.00722	21.106342	33.090487	64.033178	34.780195	87.85263	26.138635	31.791217	27.630326	42.200116	20.881963	26.929772	17.517233	25.792915	43.344178	68.853264	163.310483	35.651036	39.614892	41.740139	42.186706	34.152623	47.06819	45.747013	99.478645	182.582415	57.302705	89.803044	43.35626	58.318502	179.218642	61.56768	62.240093	43.498079
hsa-miR-23a-3p	2510.515475	6260.617051	5810.249781	4883.556829	3700.416673	4102.510859	2702.02218	2327.37668	2379.116745	3056.19945	1804.45243	6175.858099	3386.699593	2217.640214	2101.519941	2974.624309	3751.652231	2715.504405	4220.049577	5764.948449	2807.265942	4599.964161	2871.168201	3834.810588	5209.955966	3789.347932	2997.334461	2095.811755	4462.174318	4769.548295	2026.178116	4000.012259	5586.61371	3824.014804	7044.027878	3376.363094	2905.158713	4065.890459	16206.70481	3852.781016	9089.163484	7970.02212	2800.017142	4249.362742	6354.143819	12506.41484	6890.3108	4938.314152	6877.962019
hsa-miR-23a-5p	0.247471	6.568595	3.076415	5.302211	8.204915	3.309881	2.655115	0.904655	0.973751	5.385373	0.401994	4.199392	1.521615	1.541098	0.784222	2.315483	1.648933	1.56333	1.754334	3.495497	3.652916	3.485151	3.574916	6.965628	4.315921	0.809378	1.016218	0.417077	2.728097	12.102595	1.471673	2.189149	4.817708	1.284807	8.537756	2.038005	4.644757	4.256166	29.240359	3.024689	6.104579	5.187403	2.255518	4.942164	7.075406	12.963374	22.741215	4.372238	20.83329
hsa-miR-23b-3p	971.160501	1753.36689	1151.458298	1739.014593	1387.021348	1819.215325	993.898103	1302.703713	1157.302876	1384.810323	918.959232	755.311399	1283.827918	1601.200961	715.798983	966.019664	1587.26285	1230.340798	768.398135	3019.235545	723.277367	2414.04818	1186.999767	899.262619	1580.10661	828.156009	874.455434	1402.629837	1802.527954	1255.292423	469.148271	1228.112345	1844.700233	1667.67988	2621.660172	1021.040569	1234.13918	1797.103554	1816.203592	1254.909658	1502.281448	1068.001784	1118.068782	890.712797	2206.025974	1003.851256	2340.403817	2960.262273	2647.65938
hsa-miR-23b-5p	1.237357	2.985725	1.757952	1.436015	3.321037	2.090451	1.327558	0.904655	0.243438	1.538678	0.200997	0.289613	0.829972	0.684933	0	0.154366	1.97872	1.302775	0	1.922523	0.182646	1.597361	1.787458	1.393126	2.397734	0.809378	0.508109	1.251231	0.992035	0.562911	0	1.605376	3.372395	0.856538	1.707551	0.203801	2.458989	1.752539	3.77295	4.368995	0.554962	0.723824	0.501226	1.123219	3.644906	1.944506	2.495987	4.886619	5.952369
hsa-miR-24-1-5p	10.971235	30.603679	15.162333	11.709048	26.959006	24.214395	7.080307	11.76052	12.658761	10.001408	8.64288	4.344199	15.492805	16.609613	10.783058	9.107568	10.553171	15.112191	10.526002	33.381996	7.488478	28.897713	15.193393	11.609381	18.702324	8.741287	4.064871	9.175693	14.880528	9.006582	3.363824	7.005275	20.234372	25.482012	20.870069	9.986225	16.66648	20.529742	33.013309	24.197508	17.758776	11.339904	14.034336	6.514671	58.318502	28.681464	20.245228	50.409331	37.087836
hsa-miR-24-2-5p	17.240512	56.579485	52.518804	30.819099	51.378396	32.227792	28.763747	17.188452	11.441572	14.232773	8.743379	28.237293	29.878982	10.787687	24.899061	12.040514	12.861677	16.154411	31.578006	31.459473	32.510952	21.346552	21.32182	27.630326	24.456885	12.950055	12.702723	5.839078	26.536942	21.109178	15.978162	27.291385	44.80468	47.53787	48.00116	16.304041	22.404121	23.283732	121.206004	57.805158	64.375563	48.134272	16.874618	24.486178	90.908253	158.639287	45.759762	57.353474	65.018181
hsa-miR-24-3p	1756.139973	5102.603686	5326.813091	3672.001721	2959.825415	2890.745868	3608.301483	4627.312148	1404.879027	2848.093232	1703.65233	4609.195134	2725.488791	2171.835353	3299.223581	2323.819115	3742.08842	3070.90145	5602.464488	3921.24855	3692.002196	4293.706485	2802.989447	3027.726451	3786.181604	2359.014371	3549.140737	2639.680119	2299.785596	1936.696673	1708.927504	2333.340485	4532.499292	6058.50884	3036.974553	1022.263372	1507.633384	2203.191874	5433.990597	3124.839313	5391.453367	2941.136731	1339.443727	1463.554571	5603.293109	10628.99424	3045.936145	4770.111587	4848.433234
hsa-miR-25-3p	9304.514457	9024.203927	12037.57358	8193.019905	19320.42596	6134.778021	9641.165613	16407.1311	9200.971706	14948.2581	16001.68918	7179.947293	10291.92595	7536.826038	18455.49754	19361.91762	17637.31654	14575.44774	11755.78974	28311.60329	13768.93626	13116.51239	15284.93612	26435.02392	13289.67966	21460.02156	13209.30734	14739.91706	6206.916221	13211.53057	57294.85091	8636.628921	42695.00635	13608.67896	16352.64801	15451.95107	16127.41497	7578.228959	22016.10389	10935.92937	5815.999103	5977.93882	13450.40754	18621.62588	13478.22051	10921.96649	8484.414502	12992.23362	25670.04784
hsa-miR-25-5p	0.247471	0.597145	1.09872	0.331388	2.148906	0.174204	0.885038	0.301552	0	0.769339	0.401994	0.43442	0	0.856166	0	1.543656	0.659573	0	0	2.621623	0.182646	0.871288	0.255351	2.786251	1.118942	0.323751	0.508109	0.417077	0.496018	0.562911	0.630717	1.021603	2.408854	0.856538	1.517823	0.815202	0.546442	0.500725	0.471619	0.672153	0	0	0.918915	1.347863	0.643219	1.134295	0.277332	0.514381	1.602561
hsa-miR-26a-1-3p	0.494943	0.149286	0.659232	1.104627	0.78142	0.348409	0	0	0.486875	0.38467	0.100499	0.43442	0.138329	0.513699	1.568445	0.926193	0.98936	0.52111	0	1.922523	0.730583	0.726073	1.276756	0.696563	0.319698	0.161876	1.524327	0	0.496018	0.281456	0.840956	0.583773	1.445312	1.284807	2.087007	2.445606	2.73221	0.751088	1.886475	1.344306	0	1.32701	2.339056	1.347863	1.71525	0.972253	2.773319	1.028762	1.144686
hsa-miR-26a-2-3p	2.309734	8.509316	4.614623	5.744061	11.916662	4.006699	2.212596	3.618621	3.408128	2.692687	2.311468	3.475359	3.04323	2.654113	3.725056	4.630967	1.97872	5.471655	2.6315	4.718921	2.922333	4.06601	5.490049	3.947189	13.267461	0.971254	0.508109	1.251231	3.224114	4.784747	1.051195	1.897262	3.854166	2.141346	2.845919	4.279811	4.371536	3.254715	3.77295	3.696842	0.554962	5.428677	5.179338	3.369657	3.4305	8.426193	3.050651	4.115047	7.783867
hsa-miR-26a-5p	3097.68276	3317.438827	2411.470107	3416.722377	4980.383416	5600.66769	4553.522475	2829.761955	4046.178186	3629.357056	4496.106533	1202.908702	3272.855139	3212.247826	2466.575462	2758.203796	2286.740205	2286.109734	1798.191984	3270.561781	1864.996261	5887.727591	5987.728846	2982.21768	5044.832028	2795.431221	2006.013977	2485.361641	1334.039332	1812.856165	2640.916877	1056.774984	1859.635126	2361.689958	2797.917395	1550.1067	1710.909796	1354.963003	1915.715137	1886.397404	663.179287	2033.461884	3492.878953	1865.891675	3541.348139	2278.474982	1540.855979	2242.186489	4179.707505
hsa-miR-26b-3p	15.838173	36.873701	31.862873	18.005423	26.763651	20.904514	11.948018	36.186214	12.171886	14.617442	5.326426	8.688398	18.397706	7.363024	10.979113	4.939698	4.617012	18.759961	18.420503	14.156763	39.268847	12.19803	37.281266	21.593448	8.312144	7.931909	10.162178	4.587847	13.392475	31.241583	64.963843	10.945743	15.416664	23.340666	31.305104	27.105468	42.076031	29.5428	83.948128	56.460852	20.533585	15.562208	25.562541	37.066232	45.882939	17.986681	20.799892	55.810331	65.93393
hsa-miR-26b-5p	540.64265	1294.162415	1090.36948	521.384036	991.231876	1143.651116	743.87476	1202.286969	546.51766	962.827844	480.78532	276.870283	913.937189	549.401485	624.829187	387.920648	435.648083	577.650476	573.667101	460.706506	648.209943	630.231539	1062.13306	697.259397	528.300692	493.558966	578.22794	359.103268	237.096412	637.778617	1638.392328	363.252719	849.843617	920.778568	742.595015	656.849053	695.074181	651.443779	1335.152524	1205.170335	554.406785	508.606746	656.940593	602.49476	1390.63898	914.403977	484.776143	1269.749334	1348.440445
hsa-miR-27a-3p	1592.313866	5703.630089	5657.747479	2697.168222	3165.729711	3107.455996	2416.597302	2090.356977	1472.067835	1742.168321	1140.860149	3982.616833	2342.733501	1539.214569	1522.567764	2513.688752	3058.770608	1751.19028	2873.598507	3916.354854	2409.098099	3249.468006	1758.730966	3500.924803	4494.951731	2484.306152	2213.322412	1382.193066	2881.862248	2433.184528	1322.403149	3034.305855	4094.087902	3435.788864	3125.387756	1420.897175	1538.234135	2286.312295	14900.79265	3017.966986	5401.442679	6699.952903	1572.346878	2150.290768	6711.344642	19941.23379	4844.43345	5622.955175	5491.975864
hsa-miR-27a-5p	9.816368	25.378661	39.773655	23.418097	42.001351	8.884418	52.217265	26.235005	14.362825	98.090731	19.094735	21.865802	21.164279	29.708947	28.624117	103.424924	64.967958	32.308822	27.192171	33.381996	30.86714	32.382865	89.62825	87.534729	49.553166	19.101331	44.713584	16.683079	33.729197	39.685254	17.344715	11.237629	37.578119	17.559033	81.962454	27.71687	43.168915	22.532644	141.485608	20.16459	10.544273	74.312561	12.280044	64.47278	102.486191	384.688117	86.52755	37.292618	223.6717
hsa-miR-27b-3p	1423.620821	3593.618372	2896.884492	2376.053096	3633.995932	3346.464271	2011.249723	3763.366283	1601.33326	2094.525614	1346.882287	995.545603	1980.174189	2764.644435	1870.370392	1850.379948	3677.780035	2207.161563	1638.547622	5085.598605	1741.527701	3063.738481	1728.727207	1836.604005	2275.449427	1524.868962	899.86088	2274.737773	2626.909203	1936.133761	1047.095212	1898.721523	5578.905378	5419.531341	3199.191911	1164.51613	1679.216162	2753.989843	3543.271251	2755.155161	2912.994207	2241.802456	1815.358092	904.416071	6859.713772	4894.159725	5006.395273	10367.34772	5820.27189
hsa-miR-27b-5p	14.353345	35.828698	24.831066	43.743237	55.285499	29.963137	27.878709	25.631902	17.04064	36.158936	13.768309	9.846851	17.429406	71.917913	13.331781	38.59139	60.021159	24.231617	19.29767	80.221656	15.890185	27.735996	15.448744	65.012531	15.505346	12.788179	14.227049	26.692926	28.024994	29.271393	9.145395	10.945743	36.614578	24.197204	46.862792	15.285038	29.781087	28.541349	35.371402	22.181049	12.76412	9.530345	15.538015	16.848287	38.593126	45.209766	33.279827	101.075853	56.547503
hsa-miR-28-3p	6007.947133	7520.443631	6031.971426	5698.992624	8203.156822	3804.447331	4734.955343	10206.62328	4496.294513	7040.221816	6183.076095	4666.104141	2749.004656	3676.289597	7217.39468	5981.047923	4624.597331	6410.956234	4628.809316	7765.945715	5175.268736	4606.934464	5158.476024	9878.654111	9939.725766	9210.72653	3767.627568	6681.15592	3985.005388	4723.38956	2520.449945	2335.237747	12138.21425	1706.866503	4524.441318	3804.751772	8136.794096	5303.182986	7698.231949	4337.403332	2970.710229	3108.339993	4022.842219	3373.701081	5159.043345	3788.545984	2609.41575	4181.91699	5289.824265
hsa-miR-28-5p	120.188639	155.854835	116.24455	117.311408	130.49722	98.599624	95.584145	178.518657	105.408529	171.947282	100.197108	87.173593	51.181589	103.424808	170.96048	104.196752	91.021098	87.807041	38.59534	129.857714	106.299855	94.244302	129.590703	181.8029	151.057233	140.184344	63.513614	60.893237	98.459493	136.506015	66.540635	54.874657	354.101507	81.585264	222.550831	108.421873	175.681092	171.498458	194.778521	117.290699	47.171748	116.535606	153.20817	90.980752	201.541881	78.590453	56.853037	155.600232	196.657104
hsa-miR-296-3p	1.319848	0.149286	2.197439	5.854524	0	0.696817	0	0.301552	0.486875	11.540086	0.100499	6.226685	0.276657	0.856166	0	0.308731	0.329787	0.781665	2.6315	2.097298	0.547937	0.435644	0.638378	0.696563	2.397734	3.075638	3.556762	0	0.992035	1.125823	4.09966	2.335092	0	1.284807	3.035646	5.502614	0.546442	0.250363	0.471619	0.336077	4.994656	0.361912	0.250613	0.224644	1.072031	4.537181	0	0.514381	0.457875
hsa-miR-296-5p	4.619467	2.537866	11.866173	18.557737	4.688523	3.65829	2.212596	1.809311	1.217189	11.540086	0.602992	11.584531	2.213258	1.797948	3.725056	2.161118	0.98936	3.387215	8.771668	3.145947	0.547937	1.016502	3.702592	2.554064	10.550029	11.331298	6.605416	1.668308	2.480088	1.97019	19.972703	7.880935	2.890625	8.137113	11.952858	16.711642	0.819663	1.251814	2.829712	1.344306	11.654197	6.755687	1.83783	0.673931	8.790657	14.90788	1.386659	5.401	5.494494
hsa-miR-299-3p	0.494943	0.895717	1.977696	0.441851	0.78142	0.522613	1.327558	0	0.243438	0	0.301496	0.289613	0.276657	0.25685	0.784222	0.308731	0	0.781665	1.754334	0.34955	0.182646	0.435644	0.510702	0	0.639396	0.161876	0	0	0.496018	0	0.105119	0.583773	0	0	2.276735	0.203801	0.273221	0.751088	1.886475	0	1.664885	0	0.584764	0.449288	1.286438	0.648169	0.277332	0	0.457875
hsa-miR-299-5p	5.11441	3.732156	12.964893	2.540643	2.148906	4.703516	0.885038	1.507759	2.190939	1.538678	2.512465	2.606519	1.106629	2.99658	2.352667	1.080559	1.319146	5.73221	3.508667	2.097298	0.913229	1.597361	2.170485	1.160938	6.393957	0.809378	1.524327	1.668308	7.936282	0.844367	0.210239	0.583773	2.408854	1.498942	4.363742	0.815202	1.639326	3.505078	2.829712	2.016459	8.879388	0.603186	1.503679	0.673931	7.718625	3.564928	0.277332	4.115047	0.686812
hsa-miR-29a-3p	7066.135098	13100.16614	6839.750186	6288.642621	23039.79208	11244.88645	17035.66129	12428.15529	7787.328921	5973.148528	8368.116738	5559.705875	14030.94854	9082.205	8546.063458	4751.063154	9681.874665	6403.921249	8226.070451	6277.737861	3481.228943	14102.22936	15086.65596	11129.68096	20475.20847	5532.263443	8087.569522	3853.791167	2960.481038	4114.882336	1492.171121	3972.283044	3395.520303	10211.43431	8078.044953	6592.131384	2573.468439	3908.913038	8900.859619	5676.668191	2854.168262	9257.463104	7423.99676	10182.8803	6904.310273	15105.08516	2573.917269	8355.089504	10125.20808
hsa-miR-29a-5p	3.052148	6.270022	4.394879	4.418509	6.446719	8.361806	4.425192	3.015518	2.677815	2.308017	2.91446	4.923426	2.628244	1.369865	2.744778	2.006752	4.287226	0.52111	4.385834	3.320722	2.009104	4.356439	5.490049	2.786251	3.03713	2.104384	1.016218	0.834154	3.224114	4.784747	1.471673	5.983673	5.299478	5.781633	12.71177	5.298813	3.825094	5.257617	9.432374	8.065836	1.664885	8.203335	9.105611	13.253986	5.574563	8.264151	3.050651	7.201333	7.783867
hsa-miR-29b-1-5p	2.227243	10.002178	5.713343	4.528971	5.860654	3.135677	0.885038	0.301552	1.947502	2.308017	1.004986	4.344199	3.319887	0.599316	0.784222	2.469849	2.638293	0	3.508667	4.019822	0.913229	3.049507	3.44724	5.340315	1.918187	1.13313	2.540545	0.417077	1.240044	3.658924	1.261434	3.648581	1.927083	1.927211	7.019932	3.668409	2.185768	6.259068	7.07428	4.368995	1.109923	4.463579	4.511037	11.681479	4.073719	5.99556	4.714642	8.230095	5.03662
hsa-miR-29b-2-5p	5.196901	6.120736	6.152831	7.842853	9.572401	9.929644	10.177941	8.745002	8.763758	12.694095	7.738392	5.502652	9.821332	5.136994	6.66589	6.94645	7.255305	4.68999	10.526002	5.942345	7.123186	10.455454	11.107775	10.216255	9.111389	7.770033	5.589198	1.668308	4.960176	7.88076	24.282602	3.940467	2.890625	14.13288	22.957076	14.062235	24.043447	17.275027	24.524172	11.090525	4.439694	5.549315	11.361129	19.31937	11.149125	6.157603	6.101302	5.915381	23.809475
hsa-miR-29b-3p	197.152263	870.637352	309.838969	343.980909	641.741567	745.942739	565.982045	199.32573	257.070222	283.501447	261.899361	235.890005	508.634334	251.969545	157.824755	154.365558	231.180399	120.115864	177.187698	174.250526	214.243523	572.871756	311.78374	501.293053	404.098079	214.809035	237.79497	73.405546	101.931617	241.770446	316.619896	308.524005	164.765599	1011.571617	537.878607	528.862331	195.626224	340.49329	972.949367	505.795135	241.963321	571.70004	634.636023	911.604674	352.483886	931.904532	220.20152	511.037457	978.2489
hsa-miR-29c-3p	1235.625002	1072.472349	906.004306	1745.531893	6587.765339	5823.474968	5397.406572	1854.845033	2634.726341	2272.242939	2806.825503	317.705753	4473.962542	3690.758796	1053.01461	1591.663272	2339.176272	934.610852	1172.77204	1121.180667	932.224162	4793.97092	2555.298843	5160.369661	5284.445565	2614.616079	603.633385	1664.971249	432.279337	888.837101	3858.621017	440.164805	950.533706	5966.216848	2140.130753	2352.876919	740.975306	813.178092	2161.428476	1705.25217	270.821332	1157.755915	2808.454451	1499.722228	993.558593	1384.974445	495.314755	1269.234954	4182.68369
hsa-miR-29c-5p	6.516748	11.49504	8.35027	10.493958	14.065569	21.252922	13.275576	4.221725	13.145636	10.001408	8.341384	5.647459	8.161389	8.647273	7.450113	6.174622	5.936159	5.73221	7.017335	10.486491	9.13229	15.97361	10.980099	26.005012	17.103835	12.788179	4.064871	3.753693	6.20022	15.198608	12.088741	3.356694	9.153644	11.7774	28.07973	19.157248	18.852248	16.273576	42.917301	14.787366	6.659541	7.600148	18.545373	22.464383	11.792344	9.398446	8.319957	13.888285	25.412036
hsa-miR-301a-3p	3.959543	15.973628	10.767454	9.831182	5.274588	3.832494	1.770077	16.283796	4.625316	20.387485	3.215955	13.32221	7.193088	1.883564	4.117168	3.550408	2.308506	4.950545	7.894501	3.320722	17.351351	3.920795	6.383778	7.662191	2.557583	3.237514	4.57298	2.085385	3.968141	3.94038	28.382262	9.778197	28.424475	31.906048	7.589116	8.763422	7.923409	8.762695	12.262086	18.148131	8.324426	2.895295	14.368487	12.130767	9.648282	18.148723	6.101302	11.830761	18.086043
hsa-miR-301a-5p	2.557205	9.255747	4.614623	5.523136	2.344261	1.742043	0.442519	5.427932	0.973751	3.462026	0.401994	5.068232	3.873201	0.171233	0.784222	1.234924	0.329787	1.56333	7.017335	1.223424	10.776102	1.016502	1.532107	1.625313	1.118942	2.104384	2.540545	0.417077	1.488053	1.97019	5.676452	3.794524	19.752601	5.353364	3.225374	3.260808	3.005431	3.505078	2.829712	7.393683	13.874044	1.809559	7.100706	3.369657	5.788969	5.833518	4.714642	8.744476	7.783867
hsa-miR-301b	0.164981	4.627873	0.439488	3.092956	0.586065	0.348409	0.442519	4.221725	0.243438	3.846695	0.200997	1.013646	0.138329	0	0.980278	0.926193	0.329787	0.781665	0	0.873874	0.547937	0.580859	0.766053	1.393126	1.118942	0.485627	0.508109	0.417077	0	0.281456	1.261434	0.729716	6.26302	2.997884	0.569184	0.203801	1.092884	2.253264	2.829712	2.016459	0.554962	0.120637	0.751839	0.673931	1.500844	2.106548	0.554664	2.314714	2.289373
hsa-miR-3065-3p	10.971235	26.871523	7.471294	6.738226	7.423495	11.323278	13.275576	124.842439	43.331912	71.163864	10.351356	14.62547	40.1153	23.801405	9.998835	14.510362	67.606251	52.371559	62.278844	36.527944	52.419345	38.917524	177.469041	37.846581	7.832597	55.52336	22.356792	5.422001	50.593795	22.797912	17.134476	42.469482	26.015621	60.385943	30.546192	18.138246	398.082972	68.599383	23.109316	137.791366	116.541967	4.946128	30.658342	26.732616	13.507594	15.394006	48.255749	74.585235	13.965173
hsa-miR-3065-5p	0.824905	4.180015	1.318464	0.331388	1.367486	0.871021	0.442519	6.031036	2.921253	2.692687	0.200997	0.86884	2.213258	0.941782	0.196056	0.463097	5.606372	1.56333	0.877167	1.747749	2.922333	0.580859	7.915885	2.786251	0.479547	1.942508	0	0	2.728097	0.562911	1.471673	3.648581	4.335937	6.209902	2.276735	1.426604	34.972286	6.008705	5.187806	14.45129	11.099235	0.361912	2.004905	2.471082	2.144063	1.296337	5.82397	8.487285	3.205122
hsa-miR-3074-5p	5.691844	6.270022	5.054111	3.976658	8.00956	3.309881	2.212596	8.745002	0.973751	3.846695	1.205983	10.860497	3.319887	1.541098	5.881668	4.785332	2.638293	2.866105	7.894501	6.990994	2.922333	5.227727	2.170485	9.984067	4.47577	3.075638	2.032436	3.753693	1.98407	2.533101	8.935156	1.897262	40.468744	2.141346	4.743198	7.94822	18.579027	5.007254	8.489136	3.696842	2.774809	5.066765	7.267781	7.188603	2.787281	7.615982	4.991974	1.800333	18.086043
hsa-miR-30a-3p	2954.231803	5546.282392	1967.587328	3154.373418	2200.675421	2378.236868	1828.931816	5547.346646	2705.323277	7739.935699	4124.362198	7209.053427	10321.52828	2758.137576	6052.62838	1264.871385	1342.561202	2109.713986	12416.29636	834.025587	3890.903472	2417.242903	11823.77912	1019.071426	1973.65466	14065.37835	10110.35109	2655.94612	1466.724039	9534.874754	1128.773054	1086.401462	3203.775541	1085.233902	1594.852758	6470.666279	10533.48856	323.218262	721.576602	8019.121409	2136.602724	3386.891457	732.124537	5512.759657	1222.544475	3404.01991	1066.063784	1122.379197	3775.404309
hsa-miR-30a-5p	6348.137901	10549.76002	3441.41	5033.233814	4251.513465	4373.398518	4323.412496	12055.43728	5250.46454	10663.03949	8195.962629	12554.01106	23807.87704	5185.110287	8695.457823	2278.590006	2264.314717	3386.433578	11047.91612	1399.597004	7537.974801	4327.831925	30685.67398	1931.568738	4008.211759	28536.09342	17904.23367	2463.256562	3678.714521	19523.4561	4437.724272	3473.303114	5838.579817	6828.964953	7055.221824	23458.66182	29130.27477	1156.926097	2309.516746	29448.70347	5718.880798	18896.50191	2920.39499	16763.82138	4262.181974	8454.712373	4171.626285	3927.555618	14366.72864
hsa-miR-30b-3p	0.824905	5.523591	1.538208	5.191748	2.930327	2.613064	0.885038	1.507759	4.138441	3.846695	0.301496	2.172099	3.596544	1.113015	3.332945	2.469849	0.659573	3.387215	2.6315	5.068471	1.095875	1.306932	2.29816	7.430004	3.676525	2.26626	2.032436	8.758616	2.480088	3.096013	0.525597	0.875659	2.408854	0.856538	2.087007	0.815202	3.278652	1.752539	3.301331	1.680383	1.109923	0.603186	2.339056	4.043589	1.500844	3.402886	1.941323	2.314714	3.891933
hsa-miR-30b-5p	258.442695	483.687418	241.059113	253.07009	502.062657	317.922816	230.552498	329.897653	192.072354	187.718733	229.538811	180.429065	657.060943	156.164611	266.2435	269.213534	197.871953	299.117161	267.535881	358.463219	296.616779	333.122385	1049.620855	363.605799	448.855777	180.653266	180.886772	137.218322	164.181825	332.680638	403.448592	207.385341	483.697841	861.891566	476.596494	286.951122	353.821173	197.285818	301.364346	350.191715	214.215234	262.627345	379.595378	236.549956	486.487796	836.461693	239.614753	397.616462	678.112156
hsa-miR-30c-1-3p	0.907395	1.343576	1.538208	1.21509	2.148906	0.696817	1.327558	2.412414	0.973751	1.923348	0.904487	1.013646	0.414986	0.599316	1.176334	0.617462	0.98936	1.04222	0.877167	1.398199	1.643812	1.016502	1.276756	0.92875	2.717432	0.971254	0.508109	0	0.992035	1.125823	0.946075	0.875659	1.927083	1.927211	1.328095	0.203801	2.458989	0	2.358093	1.344306	0.554962	0.844461	0.584764	0.898575	0.428813	0.648169	1.386659	2.057524	1.831498
hsa-miR-30c-2-3p	15.343231	21.347932	13.624125	17.121722	8.79098	9.407031	7.965345	75.689498	18.988141	65.009151	23.818169	57.19862	38.732013	16.523997	46.857288	8.644471	8.574451	14.591081	73.682013	3.845047	38.903555	8.567664	56.304926	6.036878	6.873504	73.491561	52.843327	9.175693	14.136502	77.963229	13.139936	6.567446	24.088538	11.991535	16.885783	38.110696	58.742511	2.002902	5.187806	62.846306	17.203814	46.927899	5.429951	38.638739	9.005063	20.90344	7.487961	8.744476	30.219718
hsa-miR-30c-5p	269.41393	375.156321	300.609724	252.959628	377.230736	318.271225	251.79342	342.562828	238.568956	303.504263	322.902014	320.891499	491.343257	143.065277	326.040457	355.040784	239.425063	279.83609	315.780056	336.441588	389.400845	312.93755	648.081189	371.26799	322.095581	300.117522	184.443534	170.584479	234.120307	478.47469	439.084098	214.682503	430.221287	552.681275	541.862893	383.552565	750.811261	176.004987	582.449088	775.32849	294.684687	291.942202	513.506336	292.48627	441.03367	432.6526	341.672888	410.733175	756.408698
hsa-miR-30d-3p	1.7323	4.030728	2.197439	3.755732	3.321037	0.871021	0.885038	4.221725	2.677815	5.000704	2.009972	2.461713	5.948131	1.626715	2.940834	6.483353	0.98936	4.68999	3.508667	5.068471	3.835562	4.646868	4.59632	3.018439	4.795468	2.428135	2.540545	2.502462	2.232079	3.658924	2.207509	2.481035	4.817708	9.207786	7.589116	4.687412	3.825094	1.752539	6.602662	4.705071	4.994656	2.050834	4.260423	7.188603	3.4305	5.023307	3.882646	3.857857	4.807682
hsa-miR-30d-5p	3196.918815	4065.810749	2948.963808	4762.931539	3771.721292	3051.536421	2890.535355	4683.40078	3816.12955	5442.68924	4960.912576	4185.201312	8820.10944	2174.660699	3203.744505	6287.154825	2817.366826	4800.986774	4114.789559	6140.714378	2944.432938	6283.582701	4028.036534	3441.0204	3620.897817	4166.680156	2973.453342	3505.948977	1908.67572	4210.85873	6601.714036	2719.798178	2681.536039	8892.365482	5867.525147	5009.824204	4121.538529	3885.629305	3137.679174	4165.668239	3793.163537	3727.450481	4361.504117	4352.698905	3532.986295	2654.898948	3591.447972	2187.66211	5747.469843
hsa-miR-30e-3p	7566.192429	5998.619699	9280.006751	9333.216096	11455.62421	10120.39781	8243.247489	6770.440688	8734.545053	12349.43073	11003.99412	7791.465705	8043.394241	6901.294291	9551.240503	11729.77568	9497.523962	10900.31921	11675.09039	8983.427324	7145.286332	11510.43846	6251.378896	9361.804488	7972.465064	6263.132165	7263.41687	17377.09472	4171.011988	7490.380548	5261.125216	3610.343815	4020.858747	3108.805405	5848.362629	4247.202685	6760.033562	2462.317282	7865.656585	7878.977507	2850.28353	1781.45062	7365.85451	5115.589361	5507.667918	3685.811247	4604.818697	5807.875121	8035.468791
hsa-miR-30e-5p	5089.580544	3898.908733	4509.145853	6762.196299	7612.40294	10517.75778	6367.851158	3044.165275	6083.508385	6603.237225	7536.189296	2150.957729	6870.920862	5475.093585	2979.652958	5359.880916	3534.652656	3255.895513	2747.286484	5826.294422	3306.071621	10760.98571	6494.983882	7133.73217	8177.071686	5391.593472	2013.635611	4942.779126	3150.703787	5907.192235	9044.48068	3104.504553	3290.494278	6786.566312	8220.151152	6354.907588	7115.494061	3175.099926	10798.18163	9517.014377	2961.275879	2981.188306	8987.989866	5167.482086	6358.64635	2421.072094	5968.182267	6464.225192	13991.27154
hsa-miR-3127-5p	1.814791	4.180015	6.592318	6.5173	7.228139	2.090451	3.097634	6.935691	2.190939	47.699022	4.32144	11.294917	7.331417	0.941782	5.881668	3.704773	1.97872	3.387215	14.911836	4.194596	11.141394	6.389444	6.000752	5.572503	2.877281	6.960654	11.178396	10.426924	1.240044	7.036393	2.207509	2.918865	2.890625	1.284807	3.225374	5.502614	6.284083	2.75399	0.943237	5.041148	3.32977	1.568285	4.594574	3.818945	3.001688	3.078801	5.269306	1.285952	3.205122
hsa-miR-3130-5p	8.661501	21.795791	20.875675	10.16257	11.721307	7.839193	11.948018	9.046554	9.250633	25.00352	14.471799	0.86884	8.853032	0	18.625282	2.006752	0	15.372746	22.806337	1.747749	19.725746	6.825088	19.279011	32.04189	24.616734	8.093784	15.751376	44.627235	2.232079	22.797912	73.688761	24.664407	5.299478	0	10.435035	8.559622	16.66648	7.761244	16.035036	15.795596	2.774809	0.361912	14.452025	19.993301	13.722	5.671476	9.429284	8.487285	14.19411
hsa-miR-3131	0	0	0	0	0	0.174204	0	0.301552	0	0	0.100499	0.289613	0	0	0.980278	0	0	0	0.877167	0	0	0	1.532107	0	0.319698	0	0	0.417077	0	0	0	0.145943	0	0	0	0.611402	0.273221	0	0	0	0	0.120637	0.167075	0.449288	0	0	0.277332	0	0
hsa-miR-3136-5p	0.329962	0.149286	3.076415	0.552314	0.586065	0.871021	0	0	0	0	0.100499	0.724033	0.691643	0.25685	0.196056	0	0.659573	0	0.877167	0.174775	0.365292	0.290429	0.766053	0.464375	0	0	0.508109	0	0.744026	0.562911	2.207509	0.43783	0.481771	0	0.189728	1.019003	0.546442	1.001451	0	1.00823	0.554962	0.361912	1.08599	0.898575	1.286438	0.162042	1.109328	0.514381	1.602561
hsa-miR-31-3p	9.568896	82.555291	91.633227	70.69614	21.489063	0.174204	5.752749	50.359148	11.68501	8.07806	1.105485	78.919615	19.642664	5.821926	1.176334	14.819094	21.436128	18.238851	50.875676	14.681087	5.479374	28.607284	8.554263	62.690655	7.992446	3.885016	19.308139	7.090308	34.969241	24.20519	5.150855	38.966844	2.408854	68.523056	37.755853	1.019003	60.381837	31.044976	57.065862	30.246885	92.678612	71.296629	62.9039	51.892725	58.318502	356.492779	156.692518	25.976237	14.651984
hsa-miR-3150b-3p	7.011691	6.717881	1.318464	2.319717	34.968566	0.696817	8.407865	0	2.677815	21.926163	20.803211	1.448066	0.9683	5.650693	0.392111	1.38929	0	16.675521	21.929171	56.801826	1.643812	16.409254	0.638378	3.250627	6.074259	0.323751	0	11.261078	0	16.324431	0.946075	5.253957	0.481771	4.925095	0.569184	1.426604	18.579027	1.752539	4.716187	7.393683	0.554962	0.482549	4.093348	8.761109	1.286438	0.324084	4.714642	1.285952	0.228937
hsa-miR-3154	0.247471	0	0	0	0	0	0	0.301552	0	0	0.200997	0	0	0.085617	0.392111	0	0.329787	0	0	0.174775	0	0	0	0	0.159849	0	0	0	0.248009	0	0	0	0.481771	0	0	0.203801	0	0	0	0	0	0.361912	0	0	0.214406	0	0.277332	0	0
hsa-miR-3157-3p	0	0.149286	0.439488	0.110463	0.78142	0	0	0.603104	0	0.38467	0	0	0.414986	0.171233	0	0	0	0	0	0	0.913229	0.580859	0.383027	0.464375	0.319698	0.161876	0	0.417077	0.248009	0.562911	3.048465	0.291886	0	0	0.569184	0	0.273221	0.500725	0	0	0	0	0.083538	0.449288	0.214406	0.324084	0.831996	0.25719	0.228937
hsa-miR-31-5p	29.696575	191.38496	371.367275	219.158035	41.21993	0.522613	29.206267	246.970912	28.238774	30.773563	2.009972	231.111387	61.14125	16.18153	4.117168	42.296163	42.872257	46.118238	127.189189	47.014435	19.543101	77.689833	27.450247	169.264769	13.107612	7.284406	76.216337	17.517233	79.362816	45.877279	11.142666	127.262503	3.854166	184.155714	91.069394	2.445606	186.609931	41.309848	99.511545	87.37989	97.673267	129.20252	136.75124	90.756108	154.372505	1093.460577	328.360957	61.211331	71.199487
hsa-miR-3161	0	0	2.197439	0.110463	0	0	0.442519	0	0	0.769339	0	2.172099	0	0	0.196056	0	0	0	0	0	0.365292	0.580859	0	0	0	0	0	0	0	0	0	0	0	0.214135	0	0	0	0	0	1.00823	0	0.241275	0.167075	0	0	0.810211	0	0	0
hsa-miR-3170	1.072376	2.239294	1.09872	0.994164	0.976776	0.522613	0	0.904655	0	1.923348	0	0.724033	0.414986	0	1.176334	0.154366	0	0	0	0.174775	3.287624	0.290429	1.532107	0	0.159849	0.161876	0.508109	0	0.744026	5.066203	0	0.291886	4.335937	0	0.569184	0.203801	3.278652	2.75399	0.471619	2.352536	3.32977	0.723824	0.167075	3.145014	0.643219	0.162042	3.327983	0.25719	0.686812
hsa-miR-3173-5p	0.659924	1.343576	1.538208	0.441851	1.758196	0.871021	0.442519	0.301552	0	0.38467	0.602992	1.158453	0.414986	0.428083	0.784222	0.308731	0.659573	0.781665	1.754334	1.048649	1.278521	0.290429	0.893729	2.321876	1.758338	0	0.508109	0.417077	0	0.281456	0.735836	1.167546	2.408854	0.642404	0.569184	0.407601	1.092884	1.502176	0.943237	1.00823	0.554962	0.603186	0.835377	0.224644	1.500844	0.972253	0	0.771571	0.457875
hsa-miR-3187-3p	0.164981	1.045004	0.659232	0.110463	0.586065	0	0	0	0	2.692687	0.602992	1.73768	0.138329	0	0.392111	0	0	0.260555	2.6315	2.272073	0.182646	0.435644	0.127676	0	0	0	0.508109	0.834154	0	0	0.525597	0	0.481771	0	0.758912	0	0.273221	0.250363	0	0.336077	0.554962	0.241275	0.584764	0.224644	0.428813	0.648169	0.554664	0	1.373624
hsa-miR-3200-3p	0.989886	2.687152	1.538208	6.185912	0.78142	0	0.442519	3.015518	0.730313	14.232773	0.100499	3.475359	1.106629	0.428083	0.980278	1.698021	0	1.56333	7.894501	1.048649	8.219061	0.580859	2.042809	3.018439	0.639396	0.323751	3.048653	1.668308	0.744026	3.94038	13.139936	1.459432	24.570309	4.068556	2.276735	1.426604	3.278652	8.512332	2.358093	3.024689	6.659541	1.447647	1.83783	3.369657	1.71525	1.620422	1.386659	1.028762	0.686812
hsa-miR-320a	391.169888	820.775748	676.811366	571.644573	607.945132	679.048294	750.512548	414.332153	497.099805	1626.76746	1391.905662	1742.74783	486.225098	413.613616	685.998533	264.736933	538.211712	512.772277	1434.167753	487.447059	775.33142	1021.43978	736.432683	829.14196	652.343457	440.463741	735.741702	622.278833	406.98244	502.961336	495.953741	621.864136	315.078076	428.054967	426.318599	454.882744	1252.171765	340.743652	771.568184	1103.339155	464.502982	302.67892	404.489618	591.262568	620.2773	2063.44502	647.847294	601.568502	2301.048372
hsa-miR-320b	10.641273	26.423664	24.171834	14.581079	13.284148	12.020096	9.292903	6.332587	6.572818	11.155416	5.02493	22.589835	4.841502	3.424663	5.293501	2.624214	2.968079	3.12666	12.280335	5.243246	10.228165	9.003308	9.192641	11.377193	4.47577	4.046892	11.686505	5.839078	8.680308	6.754937	5.781572	14.302437	4.817708	6.424037	8.1583	2.853207	15.846817	6.259068	8.017518	19.828514	6.104579	6.996962	7.184244	8.311822	18.224532	28.519422	11.925271	8.230095	41.437644
hsa-miR-320c	0.412452	2.985725	1.538208	0.994164	1.953551	1.045226	0.885038	1.507759	1.947502	2.692687	1.607978	6.081879	1.244958	0.856166	0.784222	0.308731	0.329787	0.52111	0.877167	2.796398	1.643812	1.306932	3.064214	1.625313	0.639396	2.26626	0	0.834154	1.240044	1.125823	0.420478	2.189149	0.963542	1.713076	1.138367	0.815202	1.366105	0.751088	0.471619	3.360765	0	1.447647	1.503679	1.572507	1.500844	0.648169	2.495987	0.771571	2.289373
hsa-miR-320d	2.227243	2.537866	1.977696	0.994164	3.125682	2.090451	2.212596	0.904655	2.921253	3.077356	4.220941	5.647459	2.628244	1.113015	0.980278	1.38929	0.659573	0.781665	3.508667	2.621623	1.826458	2.759078	1.532107	2.786251	4.47577	5.018146	1.524327	0	0.744026	1.125823	0.735836	3.648581	0.963542	1.713076	0.94864	0.611402	2.458989	1.251814	0.943237	4.705071	0	0.723824	1.420141	1.123219	1.286438	2.916759	1.663991	0.771571	4.349808
hsa-miR-323a-3p	1.072376	3.284297	4.175135	0.883702	4.688523	1.916247	1.770077	1.507759	0.243438	1.538678	0.301496	1.73768	0.414986	0.342466	2.156612	0.154366	0.329787	2.08444	8.771668	3.670272	1.461166	0.145215	1.021405	0.92875	1.598489	0.323751	0	0.834154	6.696238	1.125823	2.312629	0.729716	4.817708	1.927211	2.656191	0.407601	1.639326	1.752539	1.886475	1.00823	1.664885	0.603186	0.334151	0	11.363532	1.620422	1.386659	3.600667	1.373624
hsa-miR-323a-5p	0.08249	0	0	0.441851	0.195355	0	0	0	0	0	0	0	0	0	0	0	0	0	0	0.174775	0	0	0	0	0	0	0.508109	0	0	0	0	0	0	0	0.379456	0	0	0	0	0	0	0	0	0	0	0	0	0	0
hsa-miR-323b-3p	1.319848	4.030728	7.25155	2.761568	0.586065	1.393634	0.885038	0.603104	0.486875	0.769339	0.502493	1.73768	0.691643	0.342466	0.980278	0.308731	0	2.866105	0	1.747749	0	0.580859	0.766053	1.160938	0.479547	0.323751	1.524327	0.834154	2.728097	3.377468	3.363824	1.313489	1.445312	0.214135	2.656191	0.407601	2.73221	2.75399	3.77295	2.016459	8.324426	1.085735	0.083538	1.123219	7.504219	0.162042	1.663991	2.829095	1.831498
hsa-miR-32-3p	0.742414	2.537866	1.757952	1.436015	3.516392	1.567839	1.327558	0.603104	0.486875	2.308017	0.602992	1.73768	0.9683	1.027399	1.568445	1.234924	1.648933	1.302775	0.877167	3.670272	1.278521	1.306932	1.787458	3.018439	3.356827	0.971254	0.508109	1.251231	0.744026	1.97019	0.315358	1.021603	1.445312	1.713076	1.138367	0.611402	2.73221	0.500725	0.471619	3.024689	1.664885	0.965098	1.253066	1.347863	0.643219	3.72697	1.663991	1.028762	2.747247
hsa-miR-324-3p	11.053725	37.172274	16.041308	45.400178	14.260924	12.891117	11.505499	22.917936	12.171886	78.857255	12.863821	33.305526	10.512975	6.934942	15.096281	14.201631	7.914878	13.288306	19.29767	17.827035	39.451493	17.425757	13.022908	18.110634	12.947763	16.025693	27.94599	12.095232	14.38451	28.708481	35.740626	13.280835	53.476554	24.197204	22.008437	16.711642	27.322098	20.029017	33.484927	39.993104	32.742743	11.339904	18.545373	16.848287	24.442313	26.250832	37.162473	18.003333	22.893726
hsa-miR-324-5p	8.49652	55.683768	15.60182	22.203007	16.80054	11.149074	10.620461	14.776037	6.085943	29.234885	7.637894	20.128122	10.374646	4.195212	7.842224	7.100816	3.627652	11.985531	16.66617	15.904511	50.227595	21.346552	14.68269	13.234694	9.111389	5.341898	15.243267	2.919539	9.920352	15.761519	51.613668	12.551118	53.476554	43.041045	22.198165	9.986225	34.699065	25.286634	36.786258	42.681716	26.083202	12.666914	17.793533	21.565808	49.313439	34.514983	26.623861	21.86119	27.930345
hsa-miR-32-5p	20.29266	48.816601	38.894679	29.051695	99.631111	41.286415	46.464515	50.6607	18.744704	41.928979	48.038333	31.278233	41.0836	20.633592	29.996506	36.584637	27.0425	25.013282	29.823672	61.695522	29.405974	62.151866	61.156598	52.010025	145.782218	22.176969	35.059515	25.858772	18.60066	23.642279	158.835545	29.334591	161.393204	63.812096	34.340751	36.072691	37.158054	28.040624	60.367193	58.477311	22.19847	51.150204	41.100556	49.196999	44.810908	124.772473	38.271801	41.150475	112.866068
hsa-miR-326	3.959543	15.824341	18.458492	8.505629	7.032784	6.271354	10.620461	10.252761	3.651566	10.770747	2.91446	4.778619	8.161389	3.082196	14.116003	3.087311	4.287226	10.943311	11.403169	4.019822	12.60256	6.679873	12.639881	12.305943	5.754561	6.151276	16.767594	0	3.224114	5.066203	19.236866	1.605376	2.408854	1.927211	4.174014	4.891212	3.005431	11.516685	16.978273	3.360765	3.884732	2.171471	3.592122	13.029342	5.788969	5.99556	2.773319	7.458524	12.591549
hsa-miR-328-3p	14.353345	44.4873	15.60182	43.964162	11.721307	13.587934	13.718095	10.855864	12.171886	45.775675	15.778281	21.286575	13.971191	7.876724	13.331781	9.570665	11.542531	16.675521	22.806337	21.322532	38.538264	13.940605	14.555015	15.324382	11.668971	6.636903	7.113525	18.351387	8.18429	46.440191	19.447105	9.194424	14.934893	26.33855	29.218097	24.048461	32.786518	69.600834	54.23615	22.853202	9.43435	12.184365	18.712448	18.645438	22.941469	10.532741	13.311931	16.974571	27.243534
hsa-miR-329-3p	1.154867	1.19429	1.09872	0.883702	2.148906	0.871021	2.655115	0.603104	0.486875	0.769339	0	0.43442	0.276657	0.25685	1.568445	0.154366	0	1.823885	6.140168	1.572974	0.913229	0.871288	0.383027	0.92875	1.278791	0.809378	0.508109	0.417077	0.496018	0.281456	0.315358	0.291886	2.408854	1.070673	0.94864	0.407601	0.819663	0.250363	0	0	0	0.241275	0.250613	0	1.286438	0.810211	0	0.25719	0.228937
hsa-miR-330-3p	1.979772	4.329301	6.372575	6.5173	9.181691	7.490784	11.06298	7.237243	4.381879	15.386781	15.577284	13.32221	6.778102	2.654113	2.744778	7.409547	5.936159	8.077206	35.96384	8.913517	13.515789	15.392752	5.745401	12.538131	11.988669	6.960654	10.162178	8.758616	4.960176	2.533101	1.892151	6.421502	1.445312	5.567498	5.502109	3.464609	2.73221	3.004353	7.07428	23.861432	5.549617	3.377844	3.926273	3.594301	3.644906	6.481687	4.43731	2.829095	5.494494
hsa-miR-330-5p	17.982926	70.164533	82.843469	72.905395	94.551878	70.030122	71.688109	25.33035	35.298468	81.165272	107.533506	130.76039	33.06054	21.147291	25.683283	51.249365	55.733933	94.842027	292.096552	78.473908	58.081364	154.944021	45.580178	89.160043	130.436722	84.013481	94.508257	100.098472	14.632519	18.576076	27.646425	67.425776	20.234372	20.556917	24.664627	34.238486	25.13633	34.800417	62.253668	149.217967	32.742743	13.632012	28.904049	49.870931	33.018564	54.608212	35.22115	21.603999	27.014596
hsa-miR-331-3p	18.807831	74.792406	59.330866	43.080461	31.256819	37.802329	17.700768	16.585348	11.441572	32.69691	14.873793	43.731603	22.270908	6.078776	16.272615	11.423051	9.893598	17.717741	48.244175	33.906321	20.091038	22.653484	42.260613	31.577515	44.278152	10.036293	29.470317	8.341539	21.576766	30.11576	35.635506	44.658631	65.039052	13.062208	21.059797	31.589079	25.955993	29.5428	31.126834	45.706404	42.177093	12.787551	28.235748	28.080479	43.310064	27.871254	34.943818	34.463523	88.827656
hsa-miR-331-5p	2.557205	7.464312	5.493599	4.528971	6.837429	1.567839	3.097634	2.713966	1.217189	6.539382	3.61795	8.688398	3.596544	1.969181	1.960556	3.396042	1.97872	2.866105	5.263001	4.718921	2.009104	4.211225	6.000752	6.733441	7.193202	1.780633	5.589198	1.251231	4.21615	2.814557	10.932427	3.210751	9.153644	4.496826	6.261021	6.521616	4.098315	8.762695	5.659424	6.049377	2.774809	3.619118	2.673207	3.145014	5.788969	7.291898	4.714642	4.372238	9.615365
hsa-miR-335-3p	63.517675	95.244621	165.906682	67.713647	134.208967	49.474016	30.091305	44.629664	44.062226	70.009855	96.579158	331.317577	148.564937	35.87334	187.233095	97.713398	290.541984	66.96264	139.469525	113.953203	50.958178	80.158481	93.07549	159.048514	19.981115	271.465525	125.502901	39.622312	16.120572	143.260951	21.759734	109.895258	179.218722	91.435453	166.391371	141.029955	180.59907	34.299692	228.735067	201.309825	83.244262	320.653873	91.891487	152.083875	42.452439	213.247499	89.023537	100.047092	44.871702
hsa-miR-335-5p	12.208592	10.002178	10.767454	4.197583	43.759547	16.200998	7.522826	9.046554	8.52032	6.924052	11.155345	11.294917	30.155639	5.565077	31.957062	7.563912	12.53189	13.548861	5.263001	22.196406	14.611664	8.712878	30.514461	14.395632	9.111389	11.493174	13.718941	4.587847	0.496018	5.066203	3.048465	5.545843	14.453123	5.567498	7.968572	4.483611	8.743071	3.254715	11.318849	12.098754	4.439694	33.054613	6.93363	5.84074	7.718625	7.45394	3.050651	5.915381	6.63918
hsa-miR-337-3p	37.20321	46.278734	37.136728	27.726143	34.187146	51.738672	26.108632	23.521039	13.875949	11.924756	15.175289	3.330553	4.564844	22.089073	43.720398	3.087311	10.223384	58.624879	36.841006	16.778386	10.593456	18.587474	27.067221	9.75188	16.144741	11.655049	4.064871	11.261078	45.633619	10.413861	12.614338	8.172821	13.971352	12.848073	41.550411	18.545847	27.595319	16.273576	20.751223	7.393683	29.967934	6.031864	13.950798	6.065383	65.179502	5.509434	11.370607	36.521046	21.291165
hsa-miR-338-3p	63.765146	141.523356	126.352771	122.28223	315.693873	83.966464	204.886385	142.030891	108.086343	68.086508	47.837335	83.553427	124.495758	53.681585	184.684372	73.32364	83.436007	67.48375	107.014352	154.151418	267.941388	175.128856	110.056341	168.800393	54.348634	585.989983	150.400237	42.124774	83.330957	955.823558	200.042384	85.814624	149.348935	134.262363	494.620645	2359.398536	199.451318	942.365252	242.883628	336.076502	157.609136	288.92627	128.731619	173.425039	128.429348	295.078795	334.184927	221.955373	147.435594
hsa-miR-338-5p	1.072376	2.836439	1.977696	2.982493	8.00956	1.567839	6.195269	0.904655	1.460626	0	0.904487	1.73768	1.521615	1.027399	1.372389	0.308731	1.648933	1.04222	0	2.796398	6.027311	3.049507	2.170485	4.87594	0.319698	10.036293	4.57298	1.251231	1.240044	13.791329	3.468943	1.313489	1.927083	1.498942	7.20966	28.124471	3.005431	9.513783	2.829712	2.688612	0	3.860393	0.918915	4.492877	2.572875	2.592675	4.991974	2.314714	5.265557
hsa-miR-339-3p	8.41403	11.345754	12.525405	10.493958	14.651634	13.41373	7.965345	18.394659	8.763758	12.694095	11.356342	12.163757	10.651304	7.106175	25.487228	9.72503	15.829756	17.717741	12.280335	17.30271	9.314936	15.828396	17.746904	23.683136	19.022022	11.007547	3.048653	10.844001	3.968141	12.946962	25.649155	6.859332	33.242182	15.203553	14.229593	11.209028	15.300375	19.277929	16.035036	16.131672	9.989311	6.031864	12.280044	13.029342	9.005063	14.583795	7.210629	16.71738	21.977977
hsa-miR-339-5p	13.198478	49.563032	44.388278	12.261362	33.015015	23.343374	13.275576	37.693973	13.145636	10.770747	10.954348	33.450332	27.527395	6.934942	28.820173	12.194879	29.351006	23.971062	28.946505	39.499116	26.666287	21.056123	51.453254	58.743466	41.400871	16.025693	7.113525	5.422001	13.392475	48.973292	44.991141	18.096961	122.851543	56.95979	77.029529	41.779105	89.889703	74.107363	116.018199	55.452623	29.412973	33.17525	53.3806	33.696575	87.906565	83.613761	28.287853	86.930378	69.596926
hsa-miR-33a-3p	0.907395	3.732156	0.878976	4.087121	3.516392	3.309881	1.770077	5.427932	1.704064	3.077356	1.105485	2.751326	1.106629	1.797948	1.372389	1.852387	0.659573	1.302775	0.877167	5.76757	3.835562	2.17822	2.042809	4.411565	5.754561	1.456881	2.032436	0.834154	2.480088	4.221836	1.261434	1.021603	9.153644	5.353364	4.55347	1.426604	4.644757	4.256166	4.716187	3.024689	1.664885	1.688922	4.594574	1.347863	6.432188	4.213096	4.991974	6.944143	4.349808
hsa-miR-33a-5p	21.612508	128.386166	42.630326	86.713235	51.378396	44.770501	8.407865	56.088632	12.415323	44.621666	2.813961	52.564808	20.472636	7.448641	13.135725	20.684985	12.202104	9.119426	35.086673	52.60723	18.447226	21.491767	13.150584	54.099713	30.371295	18.453828	16.767594	9.59277	15.872563	72.897026	13.875772	10.216027	335.794218	94.219202	81.393271	34.238486	57.376406	83.871509	124.507335	52.091858	57.16106	13.993924	56.805646	41.334465	333.830541	187.644835	114.815402	161.001232	109.203072
hsa-miR-33b-5p	6.351767	18.66078	9.009502	1.21509	5.860654	12.1943	2.212596	5.12638	3.16469	2.692687	2.009972	10.860497	0.691643	3.681512	2.352667	4.16787	1.97872	3.12666	7.017335	12.583789	7.305832	8.567664	2.29816	6.733441	15.984892	8.25566	7.113525	2.085385	4.960176	26.738292	5.676452	6.567446	38.05989	7.922978	6.450749	3.87221	18.032585	11.266322	26.410647	27.558273	5.549617	1.32701	11.444667	16.399	36.877876	4.375139	47.146421	11.05919	15.567733
hsa-miR-340-3p	4.207015	8.210743	5.933087	5.744061	5.274588	5.226128	6.195269	6.634139	3.16469	9.232069	3.215955	4.344199	3.596544	3.938362	4.90139	2.469849	4.287226	4.950545	0.877167	4.893696	3.47027	6.534659	6.128427	10.448443	7.033353	1.618757	3.556762	2.919539	2.480088	5.629114	3.258704	1.313489	5.299478	5.995767	2.466463	3.260808	4.644757	6.259068	11.318849	1.680383	9.43435	2.65402	4.845187	5.84074	5.788969	7.778024	4.714642	6.172571	5.265557
hsa-miR-340-5p	15.26074	12.241472	19.337468	17.894961	31.842884	17.943041	32.303901	61.516564	26.291273	53.853735	20.803211	9.702044	23.377537	14.126733	30.388617	22.383006	28.03186	27.097722	9.648835	21.497307	24.657183	30.204645	16.087122	24.379699	38.203893	8.903163	17.275703	12.512309	10.168361	10.695317	10.30171	3.064808	14.934893	32.548452	11.76313	10.190026	3.825094	7.761244	9.432374	4.032918	4.994656	7.117599	13.700185	14.601849	6.861	11.342952	8.319957	6.429762	9.15749
hsa-miR-342-3p	59.640622	93.901045	151.183838	165.915005	204.732165	192.669937	294.275262	109.463298	115.87635	210.414235	173.561089	61.687626	169.037573	67.979551	84.107851	88.760196	93.989178	110.475328	92.979683	125.488343	54.245803	300.73952	76.222315	280.482634	186.703543	65.883404	20.832465	42.541851	62.994235	57.416963	78.419137	74.868881	123.815085	144.326687	233.555049	126.763919	43.442136	50.823631	478.692975	128.7173	44.39694	104.230604	161.645479	153.207094	90.47944	153.615979	78.484925	131.938709	323.03047
hsa-miR-342-5p	3.299619	4.180015	11.866173	14.028765	9.572401	13.936343	11.505499	3.31707	5.112192	15.771451	5.627922	1.448066	7.608074	1.712331	3.332945	3.859139	2.308506	3.64777	1.754334	8.039643	4.018208	14.376249	4.340969	14.395632	4.156072	3.885016	2.540545	3.753693	4.21615	2.814557	3.994541	4.816127	1.445312	5.781633	11.952858	8.967223	5.46442	3.755441	33.956546	8.737989	1.109923	3.619118	10.191601	11.456835	3.4305	5.18535	7.487961	5.401	22.893726
hsa-miR-345-5p	11.466178	23.736512	27.467994	28.167993	45.908453	9.407031	10.177941	15.379141	7.790007	40.005632	8.944376	12.88779	8.714703	4.023978	7.254057	11.11432	6.265945	9.379981	8.771668	26.391002	50.958178	10.310239	22.853927	23.450949	24.137187	3.561265	5.081089	5.839078	10.168361	34.337595	30.69489	28.750818	104.544254	17.987302	10.814491	16.100241	35.791949	30.293888	36.786258	28.230426	9.43435	10.254168	21.970419	33.921219	32.804157	15.231964	33.557159	25.461856	21.749039
hsa-miR-346	0	0.895717	0	0	0	0	0	0.904655	0	0	0	0	0	0	0	0	0	0.52111	0	0	0	0.580859	0	0	0	0	0	0	0	0	0.105119	0.145943	0	0	0.189728	0.203801	0.273221	0	0.471619	0	0	0	0	0	0.428813	0.162042	0.277332	0	0
hsa-miR-34a-5p	58.155793	122.862576	101.521705	89.36434	162.340104	133.788889	172.582484	138.110718	62.320054	172.716621	94.26769	51.695968	153.26811	82.44875	105.281855	71.316888	65.627531	180.043518	35.96384	88.610849	124.199144	151.023226	241.051475	158.351951	200.610399	53.418976	83.83797	58.807852	136.40484	264.568358	72.006849	61.004273	100.208318	223.98474	189.15872	126.560118	412.836905	181.76333	170.254349	164.677486	60.49083	168.771546	209.679665	259.238983	253.857008	159.935624	128.127333	144.798233	154.074774
hsa-miR-34b-3p	2.557205	5.075732	3.735647	0.883702	2.539617	1.045226	0.885038	3.920173	1.947502	0.769339	1.607978	5.647459	0.276657	0.941782	0.196056	2.161118	0.659573	1.04222	1.754334	5.76757	1.643812	4.211225	0.127676	0.696563	0.959094	0.485627	0	3.336616	1.488053	0	0.105119	2.043205	0.963542	4.496826	0.379456	0.815202	0	2.002902	0.943237	2.688612	5.549617	5.187403	1.253066	0.224644	1.286438	5.99556	0.277332	2.314714	2.060435
hsa-miR-34b-5p	0.824905	2.836439	0	0.441851	2.344261	0.696817	0	0	0.730313	0	0.200997	1.158453	0	0	0	0.308731	0	1.04222	0	1.922523	0	2.759078	0.383027	0.92875	0.479547	0	0	0.834154	0.496018	0.844367	0	1.751319	0.481771	2.569615	0.189728	0.815202	0.273221	1.251814	0.471619	3.360765	2.219847	2.895295	1.83783	0.673931	3.644906	3.564928	0.554664	1.543143	1.373624
hsa-miR-34c-3p	12.538554	15.376483	10.108222	4.749897	21.098353	9.581236	5.752749	13.871382	11.928448	0	13.66781	29.395747	1.106629	9.417822	1.960556	11.11432	1.97872	3.64777	5.263001	26.216228	5.296728	42.693104	1.404431	6.501253	4.47577	1.618757	0	15.431848	8.432299	3.377468	1.576792	10.945743	0.481771	11.349131	2.466463	1.222803	1.639326	10.765597	4.244568	13.44306	27.193126	29.314857	15.70509	4.043589	5.788969	15.394006	1.386659	4.886619	6.410243
hsa-miR-34c-5p	16.498097	20.302929	11.866173	5.854524	21.293708	7.142376	9.292903	29.853627	16.066889	1.538678	20.803211	32.726299	2.489915	10.616454	3.529001	23.154834	4.617012	7.295541	6.140168	41.42164	6.575249	22.072625	2.042809	4.643752	3.836374	3.075638	2.032436	26.275849	6.696238	3.658924	1.576792	6.129616	2.408854	35.974604	3.984286	2.853207	1.366105	7.260519	3.301331	21.508896	22.19847	32.330789	10.442214	0.898575	5.14575	63.196447	0.831996	8.487285	19.001792
hsa-miR-3605-3p	1.072376	2.537866	1.757952	0.552314	0.586065	0.871021	2.212596	0.301552	1.217189	0	0.301496	1.158453	1.798272	0.085617	0.980278	0.926193	0.659573	0	1.754334	0.524325	1.643812	1.161717	1.276756	0.696563	1.918187	0.971254	0	0.417077	0.992035	1.125823	1.366553	0.291886	1.927083	0.856538	1.138367	0.611402	1.912547	3.004353	1.886475	0.336077	0.554962	0.361912	1.169528	0.673931	2.358469	0.972253	1.109328	1.543143	3.434059
hsa-miR-3607-3p	25.159598	34.037263	68.340368	66.167169	33.405725	60.62309	10.177941	21.108625	10.467822	13.463434	3.416953	7.095525	11.896261	8.47604	16.076559	2.77858	1.648933	3.64777	3.508667	16.428836	12.785206	14.811893	21.704847	17.878446	3.676525	14.083185	12.702723	2.085385	20.58473	44.751456	18.080552	16.345643	66.966135	61.242481	31.494832	29.143473	36.611612	18.276478	55.179387	28.902579	20.533585	31.84824	21.21858	48.07378	41.166001	38.566037	16.08525	61.211331	60.89731
hsa-miR-3607-5p	0	0.447859	0.439488	0.441851	0.39071	0.174204	0	0.603104	0	0.38467	0.100499	0.144807	0.138329	0.085617	0.392111	0	0	0	0	0	1.095875	0.290429	0.383027	0.232188	0.799245	0	0	0.834154	0.248009	0	0.315358	0	0.963542	1.070673	0.379456	0.203801	0.273221	0	0.471619	0.336077	0	0	0	0	0.857625	0.648169	0	0.25719	1.144686
hsa-miR-3609	0.164981	0.149286	1.318464	0	0.195355	0	0	0	0	0	0	0	0	0	0	0	0	0.52111	0	0	0	0	0	0	0.319698	0	0.508109	0	0	0	0.105119	0.291886	0.963542	0.856538	0.379456	0.203801	0.273221	0.500725	0.943237	0.336077	0.554962	0.241275	0.167075	0.898575	1.286438	0.162042	0	0.771571	1.144686
hsa-miR-3610	1.897281	2.537866	0.659232	2.982493	3.125682	3.484086	0.885038	0.904655	3.651566	5.385373	3.215955	1.30326	1.244958	3.082196	2.156612	3.241677	1.97872	1.56333	3.508667	6.11712	1.095875	3.775581	2.936538	1.857501	5.115166	1.456881	9.654069	10.426924	1.736062	3.658924	0.210239	0.43783	0.963542	1.070673	3.794558	1.222803	1.639326	0.751088	0.943237	1.00823	0	0.482549	1.002453	2.021794	1.286438	2.26859	1.109328	0.771571	0.915749
hsa-miR-3613-3p	0.494943	1.791435	0.878976	0.331388	0.976776	0.696817	1.327558	0.904655	1.704064	0.38467	0.602992	1.30326	0.691643	0.599316	1.7645	0.308731	1.648933	1.302775	0	1.572974	1.278521	0.726073	1.276756	1.160938	1.118942	0.161876	0.508109	0	0.744026	0.562911	0.630717	0.729716	1.927083	0	0.569184	0	0.819663	0	1.414856	1.00823	0	0.241275	0.751839	0.449288	0.214406	1.134295	1.663991	2.057524	0.457875
hsa-miR-3613-5p	12.951006	25.527947	39.334167	13.034601	23.051904	23.16917	14.160614	75.086395	19.231579	10.001408	9.34637	22.734641	11.342947	8.133573	41.171675	9.72503	24.733994	22.407732	4.385834	26.915327	16.986059	26.28385	19.662038	31.345328	27.014468	7.284406	18.80003	9.175693	7.936282	32.367406	36.791821	8.756594	10.117186	14.989419	11.383674	7.744419	18.305806	7.010156	45.275395	19.492437	9.989311	10.133531	20.132589	17.522219	25.299938	17.17647	20.52256	32.663189	19.23073
hsa-miR-361-3p	106.330237	162.722002	157.9959	123.276395	162.535459	207.651505	265.068995	59.707254	172.353899	162.715213	210.544575	77.037129	200.991484	120.205654	97.04752	130.130166	171.818813	126.629739	107.891519	183.863143	118.171832	390.191739	380.983899	368.946114	296.839451	117.359872	141.254277	150.564785	94.739361	106.108799	102.4915	122.008547	184.03643	126.767654	258.788861	260.253255	248.357874	127.935346	331.547942	196.268677	83.799224	146.574287	189.630614	344.60364	157.159786	103.382906	146.153906	143.51228	253.433544
hsa-miR-3614-5p	1.64981	7.464312	6.152831	4.970822	12.307373	10.800666	16.815729	3.31707	1.704064	7.693391	7.135401	21.286575	18.951021	2.054798	3.921112	4.013505	9.893598	5.73221	15.789003	10.836041	3.287624	35.577587	2.553511	21.36126	26.534921	5.018146	31.502752	8.758616	1.240044	4.221836	3.468943	11.383573	4.335937	2.569615	2.656191	1.222803	3.278652	5.50798	1.886475	3.360765	0	2.050834	7.434857	7.413246	2.787281	5.99556	0.554664	2.314714	6.63918
hsa-miR-3615	6.681729	4.926446	14.942589	3.534807	8.204915	5.226128	7.080307	5.729484	5.35563	3.846695	3.416953	8.543591	4.288187	2.48288	3.725056	1.852387	8.574451	6.25332	8.771668	5.243246	11.506685	8.13202	5.107023	6.733441	4.795468	3.399389	4.57298	2.085385	3.224114	3.377468	38.368613	17.951018	13.971352	4.282691	3.225374	4.07601	3.551873	3.254715	16.978273	4.032918	6.659541	5.187403	8.270234	5.616096	5.788969	5.833518	4.991974	7.715714	15.796671
hsa-miR-361-5p	195.007511	399.340692	330.055413	312.167645	264.706187	260.783811	198.248598	260.842294	246.845838	288.502151	267.426785	286.282714	188.40358	144.092675	299.965063	347.476872	252.616527	197.240149	200.871202	332.596541	311.593734	254.996908	229.688349	495.952738	285.490178	135.975576	233.730099	253.999872	239.824509	331.273359	86.933816	136.165041	762.64311	379.018155	531.048402	336.474647	243.166675	249.361262	377.766574	275.582731	278.035835	279.275288	191.802594	225.991696	245.923976	202.876799	248.212041	386.042891	251.144171
hsa-miR-3622a-3p	1.072376	0.746431	0	0.220925	0.195355	0.174204	0	0.301552	0	0	1.105485	0.724033	0	0.171233	0.196056	0	0	0	0	0.174775	0	0	0	0.232188	0	0	0	2.502462	0	1.125823	0	0.729716	0	0	0.379456	0	0	0.250363	0	0.672153	0	0.241275	1.002453	0	0.214406	0	0	0	2.51831
hsa-miR-362-3p	1.7323	3.135011	2.197439	2.540643	5.274588	3.65829	3.540154	1.507759	2.921253	1.923348	1.507479	0.724033	2.766572	1.369865	2.548723	2.315483	0.659573	1.56333	1.754334	5.243246	4.748791	3.630366	2.042809	7.894379	5.434863	1.13313	2.540545	2.085385	1.488053	2.251646	2.733107	3.064808	11.562498	4.282691	7.778844	3.668409	0.819663	1.251814	3.301331	2.352536	0.554962	3.377844	2.756745	5.84074	4.073719	2.592675	3.327983	4.886619	4.807682
hsa-miR-362-5p	3.959543	6.568595	5.054111	3.534807	2.930327	3.484086	4.867711	1.809311	3.651566	5.000704	2.110471	1.882486	6.501445	3.082196	8.038279	3.087311	7.914878	6.513875	3.508667	13.108114	9.314936	7.115517	3.191889	41.329395	5.594712	2.590011	3.556762	0.834154	2.232079	7.317848	14.821848	6.275559	57.812491	12.633938	21.818709	11.412829	7.923409	7.510881	24.524172	5.377224	6.104579	6.755687	5.095801	15.275781	5.360156	5.18535	17.471909	5.65819	11.904737
hsa-miR-363-3p	3.134638	15.525769	11.426685	6.5173	27.154362	4.703516	12.390537	35.281559	39.193471	43.467657	6.934404	30.409393	6.501445	1.284248	114.300413	51.403731	21.765915	29.442717	3.508667	64.666695	85.478234	40.660099	19.279011	88.231292	34.367519	34.317645	0	25.024618	22.320792	72.334115	313.67655	8.902538	332.903594	69.593729	7.589116	76.832793	98.086333	15.772851	84.891365	2.688612	32.742743	7.841423	24.225937	105.357958	53.172752	14.90788	26.623861	37.549808	30.219718
hsa-miR-3648	0.164981	3.135011	1.318464	0.552314	2.148906	0.174204	0	1.206207	0.730313	0.769339	0.602992	1.592873	0.691643	0.342466	0.784222	4.630967	1.319146	2.866105	2.6315	1.048649	8.584353	1.597361	1.021405	0.92875	1.278791	0.323751	5.081089	0.834154	1.488053	0.281456	11.773383	0.583773	13.00781	1.070673	0.758912	1.630404	0.546442	10.264871	0.943237	1.344306	3.884732	47.289811	0.334151	2.246438	16.080469	0.810211	2.773319	0.771571	2.289373
hsa-miR-3651	0.659924	1.19429	1.977696	0.441851	2.930327	1.567839	0.442519	0.301552	0.486875	0	0.602992	1.158453	0.829972	0.171233	1.960556	0.771828	0.329787	0	0.877167	1.922523	0.913229	1.016502	0.255351	1.625313	0.639396	0.971254	2.540545	0.417077	1.736062	2.814557	1.366553	2.918865	15.898435	10.920862	2.656191	1.019003	1.092884	0.751088	3.301331	5.377224	0	7.841423	0.751839	1.123219	7.289813	2.754717	2.218655	3.086286	2.51831
hsa-miR-3653	4.207015	6.419308	9.229246	5.081285	20.316932	8.013397	9.292903	4.824829	2.434377	4.616034	2.009972	2.027293	4.97983	1.541098	3.725056	6.174622	3.957439	3.908325	10.526002	8.039643	4.748791	5.808586	3.702592	6.036878	5.434863	1.295005	6.605416	2.919539	3.224114	2.814557	7.568603	3.940467	26.979162	9.42192	4.932925	4.687412	3.005431	4.005803	6.602662	6.72153	0	3.98103	2.004905	4.268233	8.57625	3.240843	2.773319	11.830761	8.928553
hsa-miR-365a-3p	42.565091	146.599088	164.148731	79.091307	50.596976	97.902807	45.136957	34.980007	24.587209	38.082284	58.691185	298.156858	170.697517	25.256886	60.385124	105.586042	102.893416	135.228055	164.030196	69.560391	47.122616	76.528115	72.136697	73.83566	54.348634	58.92275	48.778455	22.105079	47.121672	41.655444	17.134476	48.161268	34.687495	43.041045	24.4749	28.939673	36.611612	86.875861	66.498236	32.599421	124.311431	43.911968	35.587067	47.849136	67.966783	159.61154	25.791866	61.725712	63.644558
hsa-miR-365a-5p	0.164981	1.940721	1.977696	1.546478	0.195355	1.393634	0.442519	0.603104	0	0.769339	0.401994	3.040939	1.106629	0.25685	0.588167	1.234924	0.659573	1.04222	1.754334	0.524325	0.913229	0.871288	0.383027	2.321876	0.319698	0	0	0	1.736062	0.281456	0.315358	0.291886	0.481771	0.214135	0.189728	1.019003	2.185768	1.001451	2.829712	1.344306	0	0.482549	0.668302	2.695726	1.71525	9.398446	0.831996	2.829095	1.144686
hsa-miR-365b-3p	42.565091	146.599088	164.368475	78.980844	50.596976	97.902807	45.136957	34.980007	24.587209	38.082284	58.691185	298.012051	170.697517	25.256886	60.385124	105.431676	102.893416	135.228055	164.030196	69.735165	47.122616	76.528115	72.136697	74.067848	54.348634	58.760874	48.778455	22.105079	47.121672	41.092532	17.134476	48.161268	34.687495	43.041045	24.664627	28.939673	36.611612	87.126224	66.498236	32.599421	124.311431	43.911968	35.587067	47.849136	67.537971	159.61154	25.514534	61.725712	63.644558
hsa-miR-365b-5p	0.412452	0.746431	0.659232	0.220925	0.39071	0.348409	0	0	0.243438	1.538678	0.100499	0.579227	0.276657	0.085617	1.176334	0.308731	0	0.52111	0.877167	0.34955	0.547937	0.580859	0.510702	1.625313	0	0.161876	0	0	0.992035	0.562911	0.105119	0.43783	0.481771	0	1.138367	0.611402	0	1.251814	0.471619	0.336077	0.554962	0.241275	0.501226	0.673931	0.428813	1.134295	0.554664	0.771571	2.289373
hsa-miR-3667-5p	0.08249	0	0	0.110463	0.78142	0.348409	0.442519	0	0.243438	0	0	0	0	0	0	0	0	0	0	0	0	0	0	0.232188	0.159849	0.161876	0	0	0	0	0.840956	0	0.481771	0.428269	0	0	0	0	0.471619	0	0	0	0.167075	0	0	0	0	0	0.228937
hsa-miR-3677-3p	3.877053	20.750787	21.315163	12.59275	13.870213	4.529311	7.080307	2.713966	4.625316	22.310833	5.125429	22.300222	6.363116	2.226031	7.450113	12.040514	8.574451	7.816651	34.209506	24.293704	13.515789	16.26404	5.362374	13.234694	20.940209	9.065038	27.94599	5.422001	2.480088	4.503291	5.781572	3.356694	9.635415	2.35548	4.174014	14.266036	4.644757	5.50798	6.602662	6.385454	4.439694	0.361912	3.675659	14.377205	7.289813	11.18091	5.546638	2.829095	4.807682
hsa-miR-3678-5p	0.742414	0.298572	1.977696	0	0.78142	0.348409	2.212596	0.301552	0.486875	0	0.301496	0.724033	0.276657	0.428083	0.196056	1.080559	1.648933	1.04222	0.877167	0	1.095875	1.161717	0.127676	0.696563	0.319698	0.323751	0	0.834154	0	0	0.315358	1.313489	0	0.428269	0.189728	0.203801	0.273221	0	0.943237	1.00823	1.109923	0	0.083538	0.224644	0.214406	0.810211	1.109328	0	0.228937
hsa-miR-3681-5p	0	0.149286	0	0	0.586065	0.348409	0	0	0	0	0	0	0	0	0	0	0	0	0	0	0	0	0	0	0.159849	0	0	0	0	0.281456	0	0	0	0.214135	0.189728	0	0	0	0	0.336077	0	0	0.167075	0	0	0	0	0	7.783867
hsa-miR-3687	0.164981	0.597145	2.636927	0.994164	1.953551	0.696817	3.097634	2.412414	1.217189	1.923348	1.105485	0.579227	0.553314	0.171233	6.273779	4.630967	0.659573	0.781665	1.754334	0.699099	2.374395	0.435644	0.383027	0.464375	0.959094	0.323751	4.57298	0	0.248009	0.844367	3.889421	1.167546	14.453123	3.640287	0.569184	1.630404	0	1.752539	1.414856	1.680383	2.774809	2.65402	0.918915	1.797151	10.720313	0.324084	1.109328	1.028762	7.783867
hsa-miR-369-3p	5.444372	8.509316	12.085917	4.418509	8.40027	9.407031	7.522826	5.729484	1.704064	1.923348	2.311468	5.068232	2.489915	3.082196	7.842224	0	1.97872	6.77443	11.403169	5.942345	4.383499	2.904293	3.319565	2.786251	10.39018	1.780633	0.508109	1.668308	7.688273	1.97019	4.625257	2.626978	3.854166	5.139229	10.624763	4.891212	3.551873	3.004353	3.77295	1.00823	2.774809	2.171471	2.422594	1.797151	10.2915	2.430633	3.327983	5.401	2.976184
hsa-miR-369-5p	8.579011	10.897896	11.206941	4.197583	13.284148	10.452257	7.522826	2.412414	2.677815	0.769339	3.718448	1.882486	3.04323	6.849325	15.292337	0.308731	6.595732	15.633301	11.403169	6.11712	5.479374	3.920795	7.277507	5.80469	6.873504	0.809378	2.032436	3.753693	7.936282	1.97019	1.051195	1.751319	1.927083	3.640287	7.20966	3.464609	1.639326	2.253264	3.301331	2.688612	1.664885	0.965098	0.835377	0.224644	12.221157	1.620422	0.554664	6.686952	2.289373
hsa-miR-370-3p	2.309734	4.627873	5.054111	2.540643	4.297813	6.445558	2.212596	1.206207	0.486875	2.308017	2.210969	0.43442	2.351587	1.455482	5.097446	0	1.319146	4.950545	3.508667	6.291895	0.730583	3.049507	2.808863	1.160938	6.074259	1.456881	4.064871	1.251231	15.872563	2.533101	3.574063	0.729716	3.372395	1.284807	6.071293	2.853207	5.46442	4.506529	2.829712	0.672153	4.439694	1.206373	0.501226	2.246438	11.577938	0.324084	2.495987	3.343476	1.831498
hsa-miR-370-5p	3.547091	1.642149	1.977696	1.21509	1.758196	2.787269	3.540154	0.904655	0.973751	3.462026	1.40698	0.724033	2.074929	3.339046	8.430391	1.234924	0.98936	4.429435	1.754334	5.068471	1.826458	1.306932	2.936538	1.160938	2.557583	0.971254	1.016218	0.417077	4.464158	0.562911	1.576792	1.167546	1.445312	2.783749	7.589116	1.426604	2.458989	2.253264	1.886475	1.00823	4.994656	1.206373	1.336603	1.123219	8.790657	1.944506	0.831996	2.314714	1.373624
hsa-miR-374a-3p	1692.622298	1592.137751	1664.560421	1527.147097	1256.719484	1633.339355	1705.026443	1870.525725	1697.734593	2307.632536	2414.277957	1878.576452	1051.850823	1338.186879	2001.923698	2310.698043	1620.901082	1493.761922	1736.790306	1872.362975	1725.637516	1750.417274	991.783822	2742.367877	1759.137404	1073.883301	1296.18583	2174.639301	497.257643	569.947793	1163.462485	629.891014	2791.379772	332.979226	584.931127	843.937923	299.996639	430.373504	1154.050945	901.021101	544.417473	427.538498	714.331004	625.633074	550.166454	481.91342	660.327229	925.88568	739.238404
hsa-miR-374a-5p	36.378305	54.78805	37.795959	38.220101	50.206266	44.247888	61.067648	55.485529	40.167222	54.238404	66.027583	35.332818	22.132579	21.91784	37.642675	36.121541	33.308445	28.139942	25.437838	44.742362	45.296158	36.30366	27.067221	59.672216	57.225915	17.806325	19.816247	25.858772	27.528977	21.109178	96.499689	18.096961	142.122374	34.475663	57.867011	46.874118	16.393259	20.27938	48.105107	34.61588	26.083202	29.556132	39.429802	27.181904	33.018564	23.496115	28.565185	39.350141	32.966965
hsa-miR-374b-3p	2.144753	2.687152	3.955391	1.546478	1.953551	1.742043	0.885038	2.110862	2.190939	2.308017	2.813961	3.764972	0.9683	1.541098	2.548723	3.241677	1.97872	1.56333	2.6315	2.971172	2.374395	1.597361	1.787458	4.411565	3.03713	0.809378	1.524327	2.919539	0.744026	1.407279	1.261434	1.605376	10.117186	1.284807	0.379456	0.815202	1.366105	0.751088	1.886475	3.360765	0.554962	1.447647	1.587217	0.898575	0.643219	4.051054	1.109328	2.571905	1.373624
hsa-miR-374b-5p	60.300546	106.590375	86.139628	54.899972	146.51634	55.74537	88.503838	86.545362	81.551633	78.472585	83.413841	68.927957	49.383317	42.208966	81.559128	74.867296	68.925397	49.766009	29.823672	107.311758	39.268847	81.901057	64.731514	84.284103	137.789772	30.594505	53.351436	42.958928	25.296898	59.387153	135.28878	33.129115	262.565063	53.319503	92.207761	84.169612	42.076031	60.587777	140.070752	76.961519	28.858011	76.12212	57.724561	46.501273	90.050628	46.182019	46.869089	106.219663	71.199487
hsa-miR-374c-5p	0.247471	0.149286	0	0	0	0	0.442519	0.603104	0	0	0.100499	0	0	0.085617	0	0	0	0	0	0.699099	0	0.290429	0	0	0.479547	0	0	0.417077	0	0	0.210239	0.145943	0	0	0.189728	0	0	0	0	0	0	0.120637	0	0	0.214406	0	0	0	0.457875
hsa-miR-375	275.683207	2583.099812	709.33347	222.030066	52.745882	63.410359	38.49917	8170.244076	287.986812	1661.387718	1271.910329	169.423761	2651.48298	112.243314	5014.121885	634.905541	271.414362	637.838686	3342.882756	181.416295	10651.3551	57.795427	31487.98726	124.45256	50.991807	2198.757442	2235.171096	130.962167	136.900857	3799.933408	360.139363	3606.841177	47.695305	732.768432	131.291709	3976.555604	106250.9955	9723.336684	156.577407	3001.163161	1177.628826	77.087218	108.097804	43792.06877	236.061288	30.950055	313.385035	8431.217882	1097.754148
hsa-miR-376a-3p	0.577433	0.597145	0.659232	0.220925	1.562841	1.742043	0.885038	0.301552	0.486875	0	0.100499	1.73768	0.414986	0.599316	0.784222	0.154366	0.659573	0	0.877167	0.34955	0.182646	0.290429	0.766053	0.232188	1.598489	0.161876	0.508109	0	0.992035	0.281456	0.630717	0.43783	1.445312	0.642404	1.897279	0	0	0.250363	0	0	1.664885	0	0.334151	0	1.71525	0.324084	0.277332	0.514381	0
hsa-miR-376a-5p	1.072376	1.19429	1.977696	0.773239	2.148906	3.832494	0.885038	0	0	0	0.301496	0.144807	0.138329	0.428083	1.372389	0	0.329787	0.260555	0	1.398199	0.547937	0.290429	0.893729	0.696563	0.479547	0.161876	0	0.834154	2.232079	0.562911	0.105119	0.291886	2.408854	0.642404	1.328095	0.407601	1.366105	0.250363	1.414856	0.336077	1.664885	0	0.250613	0	3.216094	0.324084	0.277332	0.771571	0.457875
hsa-miR-376b-3p	1.154867	1.045004	1.538208	0.441851	3.711747	1.393634	0.885038	0	0.486875	0	0	2.027293	0.414986	0.342466	0.392111	0.154366	0	1.302775	0.877167	1.572974	0.365292	0.871288	0.893729	0.92875	1.598489	0	0	0	1.488053	0	0	0.583773	1.445312	0.856538	2.845919	0	0.273221	1.001451	1.414856	0.336077	1.664885	0.241275	0.250613	0.449288	1.072031	0.972253	0.831996	1.800333	0.457875
hsa-miR-376b-5p	0.907395	0.597145	1.538208	1.104627	1.953551	1.742043	0	0.301552	0	0.769339	0.100499	0.289613	0	0.171233	0.784222	0.308731	0.329787	1.04222	0	1.223424	0.182646	0.580859	0.766053	0.696563	0.479547	0	0	0.834154	1.488053	0.281456	0	0.583773	0.963542	0	0.758912	0.407601	0.273221	0.751088	0	0	0	0	0.250613	0	1.71525	0.648169	0	2.057524	0.686812
hsa-miR-376c-3p	10.311311	6.717881	12.745149	3.976658	9.377046	10.626461	5.752749	5.427932	3.895003	3.462026	3.416953	3.620166	1.936601	4.280828	12.547558	3.241677	3.957439	12.506641	4.385834	4.893696	4.200853	4.211225	7.022156	3.947189	7.512899	2.428135	4.57298	0.834154	9.176326	1.125823	2.207509	4.232354	8.671874	8.137113	12.142586	3.057008	3.825094	2.253264	1.886475	2.352536	3.884732	1.688922	3.926273	0.898575	12.435563	3.240843	1.386659	9.773238	3.891933
hsa-miR-376c-5p	0.907395	0.597145	1.538208	1.104627	1.953551	1.742043	0	0.301552	0	0.769339	0.100499	0.289613	0	0.171233	0.784222	0.308731	0.329787	1.04222	0	1.223424	0.182646	0.580859	0.766053	0.696563	0.479547	0	0	0.834154	1.488053	0.281456	0	0.583773	0.963542	0	0.758912	0.407601	0.273221	0.751088	0	0	0	0	0.250613	0	1.71525	0.648169	0	2.057524	0.686812
hsa-miR-377-3p	1.567319	1.791435	2.417183	0.331388	3.321037	1.567839	0.442519	0.301552	0	0	0.602992	0.724033	0.138329	0.342466	0.392111	0.154366	0.659573	0.260555	0	0.34955	0.547937	1.016502	0.638378	0.232188	1.43864	0	0.508109	0	1.736062	0	0.420478	0.583773	1.445312	1.498942	4.174014	0.815202	2.185768	0.751088	0	1.00823	0.554962	0.844461	0.835377	0.224644	2.358469	0.486127	0.831996	1.800333	0.915749
hsa-miR-377-5p	1.237357	2.38858	1.538208	1.104627	7.032784	0.696817	0.885038	0.603104	1.460626	1.538678	0.803989	0.724033	0.276657	0.513699	1.568445	0	1.648933	2.08444	0	2.272073	1.278521	0.435644	1.14908	0	3.996223	0.161876	0.508109	1.251231	3.720132	0	0.315358	0.145943	1.445312	0.428269	3.035646	0.611402	1.639326	0.751088	2.829712	0	0	0.723824	0.918915	0.224644	6.861	0.810211	0.277332	1.285952	0.915749
hsa-miR-378a-3p	359.163579	229.154379	1097.401286	441.740415	488.583154	234.653169	565.982045	439.662503	422.851303	441.600625	264.411826	142.634534	122.835814	439.469818	1253.187374	419.411222	684.966744	292.342731	488.581919	506.147968	485.107244	368.264328	824.911853	1104.052092	768.713474	151.353766	428.84392	636.45945	409.462528	1049.548306	123.515397	31.815626	2042.226243	1488.449261	1071.393472	788.707984	290.433905	67.597933	319.285856	330.699278	935.110543	368.667508	497.132944	867.799126	506.85639	542.193108	954.021701	1079.68558	571.198457
hsa-miR-378a-5p	53.371345	51.503753	239.520905	55.562748	77.751338	39.892781	79.653454	42.518802	61.589741	46.929683	36.68199	35.622432	25.314137	66.01037	147.629864	34.732251	73.542409	55.758774	85.085182	111.68113	111.231292	89.161789	193.811514	162.531328	171.837593	25.576358	75.200119	94.259394	84.074983	218.409623	100.809588	12.988948	399.387958	220.772722	262.393691	211.341132	110.381277	19.778654	115.54658	94.437497	257.50225	84.204817	192.888585	320.566749	227.913851	93.012207	340.286229	352.350939	146.519845
hsa-miR-378c	10.14633	5.225018	16.480796	8.063779	8.40027	9.058623	11.505499	3.31707	10.954697	7.308721	6.632908	2.316906	6.086459	6.250009	6.861946	4.16787	5.276585	4.16888	2.6315	8.738743	4.566145	14.521464	22.598576	10.68063	11.349274	3.561265	8.637851	4.17077	8.432299	14.354241	4.940616	0.729716	1.445312	19.486244	16.506328	14.673637	3.825094	1.502176	5.187806	5.713301	3.32977	7.600148	16.122779	27.406548	8.790657	4.213096	13.311931	10.030428	10.531114
hsa-miR-378d	0.494943	1.19429	1.318464	0.441851	0.78142	0.522613	0.442519	0.301552	0.486875	0	0.602992	0	0.414986	0.171233	0.392111	0.463097	0.329787	0.260555	0	0.873874	0.547937	0.726073	1.532107	0.92875	2.078036	0.161876	0	0.417077	0.744026	1.407279	0.420478	0	1.445312	1.284807	2.466463	1.834205	0.819663	0.500725	0.943237	0.672153	0	1.32701	1.587217	2.021794	1.286438	0.324084	1.941323	1.285952	0.686812
hsa-miR-379-3p	0.247471	1.19429	1.538208	0.773239	0.195355	1.045226	0.442519	0	0.243438	0	0.602992	0.579227	0	0.684933	0.588167	0	2.968079	0.52111	5.263001	0.873874	0.547937	0	0.638378	0.232188	1.758338	0.323751	1.016218	0.834154	0.496018	0.281456	0.315358	0	0.481771	0.214135	0.189728	0	0.273221	0	0	0.336077	1.109923	0.361912	0.250613	0.224644	2.358469	0.162042	0.277332	0.25719	0
hsa-miR-379-5p	1698.809085	1076.950936	2159.423796	1089.051952	1220.969497	1692.91722	1122.228668	483.08596	640.484616	696.251857	754.543517	763.130957	340.288404	1011.217225	1726.66164	332.966509	710.360312	2246.765926	1472.763093	985.205833	596.521182	889.439672	636.718064	527.298065	1063.634738	554.262349	742.347118	643.966836	2104.85068	289.055004	245.348883	300.497126	449.010347	314.135386	1118.066536	456.105547	408.46537	430.623866	391.915135	292.386557	783.605986	202.188071	349.104112	147.366354	1557.661454	282.277464	239.060089	780.058686	374.312416
hsa-miR-380-3p	0	1.045004	0	0.110463	0.195355	0	0	0	0	0	0.100499	0	0	0	0.196056	0	0	0.260555	0.877167	0.524325	0	0	0.127676	0	0.159849	0	0	0	0.744026	0	0.210239	0	0	0	0	0	0	0.250363	0	0	0.554962	0.241275	0.083538	0	0.857625	0	0	0.771571	0
hsa-miR-380-5p	0.164981	0.597145	1.538208	0.552314	1.367486	1.21943	0.885038	0.301552	0	1.154009	0.502493	0.289613	0.276657	0.25685	1.176334	0.154366	0	2.344995	0.877167	0.524325	0.547937	0.290429	0.383027	0.464375	0.479547	0	0.508109	0.834154	2.232079	0.281456	0.105119	0.291886	0.481771	0.428269	0.94864	0.611402	0	0	0.943237	0	0	0.241275	0.167075	0	0.643219	0.162042	0.277332	0.25719	0.457875
hsa-miR-381-3p	75.396305	34.037263	77.569614	33.359741	39.657089	50.345038	49.562149	30.45673	64.754431	32.312241	26.531631	27.223647	24.06918	52.654186	61.365402	13.584169	27.372287	69.307635	40.349674	30.061274	20.638975	24.686489	21.832522	17.878446	31.330389	13.111931	22.864901	21.688002	84.074983	18.576076	16.713998	24.226577	39.023431	29.978837	103.401707	32.404282	24.589888	28.541349	12.262086	22.517126	38.292361	14.717747	34.75169	10.333616	55.102408	11.991121	20.799892	35.749475	22.435851
hsa-miR-381-5p	0.494943	1.492862	0.659232	0.110463	0.78142	0.174204	0	0	0.486875	0	0	0	0.276657	0.085617	0.588167	0	0	0.52111	0	0.174775	0.730583	0.145215	0.127676	0.232188	0.479547	0	0	0	0.496018	0	0	0	0.481771	0.214135	1.138367	0.815202	0	0	0	0.672153	0	0.120637	0.083538	0.224644	1.929656	0	0	0.25719	0
hsa-miR-382-3p	1.319848	1.19429	2.636927	0.883702	3.321037	1.916247	0.442519	0.904655	0.973751	0	0.602992	1.592873	0.414986	1.626715	1.960556	0.308731	0.98936	0.781665	0	1.398199	0.730583	1.016502	0.383027	0	2.397734	0.161876	1.524327	0	3.720132	0.562911	1.156314	1.021603	0.963542	0.856538	3.225374	1.222803	0.273221	0.751088	0.471619	0	0	0.361912	1.002453	0.449288	4.931344	0.162042	0.277332	1.285952	0.457875
hsa-miR-382-5p	13.198478	13.585048	20.216443	10.052107	14.651634	17.768837	5.31023	3.618621	3.16469	7.308721	4.723434	11.874144	2.628244	6.421242	13.135725	2.315483	8.574451	19.802181	16.66617	10.311716	4.200853	6.389444	4.085618	3.018439	9.750784	3.723141	10.670287	1.668308	38.689373	5.347658	5.150855	5.3999	7.226561	8.565382	25.802995	11.005228	12.021723	12.518136	9.432374	2.016459	14.983967	4.946128	4.594574	3.145014	34.090595	3.402886	6.378633	18.517714	9.15749
hsa-miR-383-5p	0.08249	0	0	0	0	0	0.442519	0	0	0	0	0	0	0.171233	0	0	0	0	0	0	0	0	0	0	0.159849	0	0.508109	0	0	0.281456	0	0	0	1.927211	0.189728	0.203801	0	0	0	0	0	0	0.501226	0	0	0	0	0	0
hsa-miR-3913-5p	3.299619	1.791435	1.09872	2.872031	2.734972	4.006699	3.982673	2.412414	2.190939	5.770043	6.833905	3.040939	6.501445	3.938362	3.529001	1.852387	0.98936	3.64777	5.263001	3.495497	3.835562	4.06601	2.170485	1.625313	2.078036	6.636903	1.524327	2.085385	2.976106	2.814557	5.781572	3.210751	1.927083	4.496826	6.261021	3.668409	6.010862	5.257617	4.244568	4.705071	1.109923	4.222305	6.098253	3.818945	5.574563	2.916759	2.773319	3.600667	6.181306
hsa-miR-3917	4.289505	1.940721	1.538208	1.988329	3.516392	1.045226	1.770077	1.507759	2.190939	5.770043	3.818947	2.606519	2.628244	2.397264	3.921112	3.550408	5.276585	3.908325	11.403169	12.059465	4.383499	1.452146	10.469397	5.340315	6.393957	2.590011	7.621634	7.507385	1.736062	4.503291	0.525597	0.729716	2.890625	1.498942	3.984286	1.630404	2.185768	0.250363	5.187806	0.336077	0	1.568285	6.515942	6.290027	4.716938	3.889012	1.663991	5.915381	2.976184
hsa-miR-3922-3p	0.247471	0.447859	3.735647	0.773239	0.976776	0.522613	0.442519	0.603104	0.730313	0.38467	0.200997	1.73768	1.383286	0.941782	0.784222	1.080559	0.98936	0.260555	0	0.34955	0.913229	1.016502	0.383027	1.160938	0.319698	0.161876	1.524327	0	0.992035	1.125823	2.207509	0.583773	1.445312	0.428269	0.569184	0.611402	0	0.500725	1.886475	1.680383	0.554962	1.32701	0.918915	1.347863	1.072031	2.26859	2.218655	1.543143	1.373624
hsa-miR-3923	0	0	0	0.773239	0	0	0	0	0	0	0.502493	0	0	0.085617	0	0	0	0	0	0	0	0	0	0	0	0	0	0	0	0	0.105119	0	0	0.214135	0.379456	0	0	0	0	0	0	0	0.167075	0	0	0.162042	0	0	0.228937
hsa-miR-3928-3p	0.412452	3.135011	3.515903	4.639434	1.367486	1.742043	1.327558	0.301552	0	3.077356	0.502493	2.606519	0.138329	0.25685	0	0.154366	1.319146	0	0.877167	0.873874	0.547937	0.871288	0.638378	0.232188	0.799245	0.647503	3.048653	0	1.736062	0.844367	0.735836	1.021603	0.481771	1.927211	1.517823	3.87221	1.912547	0.751088	6.131043	1.344306	1.109923	0.965098	1.670754	1.797151	0.643219	1.944506	1.386659	0.771571	4.578745
hsa-miR-3937	0.08249	0	0	0	0	0	0	0	0	0	0	0	0	0	0	0	0.329787	0	0	0	0	0	0	0	0.159849	0	0	0	0	0	0	0	0	0	0	0	0	0	0	0	0.554962	0	0	0	0	0	0	0	0
hsa-miR-3940-3p	0.247471	0.298572	1.757952	0.110463	0.78142	0.871021	0	0	0.730313	1.538678	0.301496	0.724033	0.138329	0.171233	0.588167	0	0.329787	1.04222	0	1.223424	1.643812	0.580859	0.255351	0.92875	2.237885	0.323751	0.508109	1.668308	1.240044	0.562911	3.048465	0.875659	0	0.642404	0.569184	0.815202	0.819663	0	0.471619	0	2.219847	0.241275	0.417689	0.673931	0.857625	1.134295	0.554664	0.771571	0.686812
hsa-miR-3943	0	0.149286	0	0.220925	0	0.174204	0	0	0	0	0.200997	0	0	0	0.980278	0	0	0.260555	0	0.174775	0	0	0.383027	0	0	0	0.508109	0	0	0	0	0.291886	0.481771	0	0.189728	0.203801	0	0.250363	0	0	0	0.120637	0	0.224644	0	0	0	0	0
hsa-miR-409-3p	13.033497	18.063635	25.710042	8.94748	17.386606	10.452257	16.37321	3.618621	6.085943	7.693391	5.72842	12.45337	5.256488	8.561656	18.429226	2.315483	10.882957	20.323291	21.052004	20.099108	4.748791	9.293737	8.554263	7.894379	18.062928	6.475027	11.686505	4.587847	36.457294	10.695317	8.830037	5.253957	13.971352	7.280575	25.613267	15.692639	15.846817	16.273576	15.563417	6.385454	22.19847	5.187403	4.928725	4.942164	32.160938	3.889012	4.159978	15.945809	12.133675
hsa-miR-409-5p	14.600816	8.509316	10.767454	3.866195	6.837429	9.407031	6.637788	2.110862	4.381879	5.770043	2.110471	4.489006	3.319887	6.678092	10.587002	1.080559	2.308506	5.471655	8.771668	8.738743	5.66202	3.920795	6.000752	5.340315	5.275014	3.075638	3.048653	0.417077	13.888493	3.377468	1.892151	2.918865	8.671874	3.426153	10.814491	8.763422	18.032585	6.509431	7.07428	3.696842	2.774809	1.206373	2.756745	3.369657	20.583001	8.588235	3.605315	14.402666	11.904737
hsa-miR-410-3p	12.208592	6.419308	14.722845	7.511465	10.939887	14.807364	9.292903	3.31707	5.842505	8.46273	8.64288	16.797569	2.351587	13.013718	23.918783	1.852387	6.265945	11.985531	28.946505	11.88469	4.566145	9.729381	6.256103	3.715002	8.152295	5.341898	8.637851	7.090308	12.896458	3.94038	12.193861	5.691786	5.299478	9.42192	25.423539	4.279811	3.551873	4.756892	3.77295	1.344306	11.654197	3.257206	3.090895	1.797151	10.077094	3.402886	1.386659	6.686952	3.434059
hsa-miR-410-5p	0.08249	0	0	0.220925	0.195355	0	0	0.301552	0	0.38467	0	0	0	0	0	0	0	0	0	0.174775	0	0	0.255351	0	0.159849	0	0	0	0	0	0.105119	0	0.481771	0.214135	0.379456	0	0	0	0.471619	0	0	0.120637	0	0	0	0	0	0	0
hsa-miR-411-3p	0.907395	2.239294	2.856671	0.773239	1.172131	1.567839	1.770077	0	1.704064	0	0.602992	1.592873	0	1.284248	2.352667	0.926193	1.648933	1.823885	0	1.398199	0.547937	0.726073	0.127676	0.464375	1.278791	0.647503	2.540545	0.417077	1.98407	0	0.946075	0.583773	1.927083	0.856538	3.035646	0.203801	0.819663	0.751088	0.943237	1.344306	1.664885	0.603186	0.334151	0.898575	2.358469	0	0.277332	0.771571	0.457875
hsa-miR-411-5p	17.240512	12.092185	20.216443	6.406838	7.61885	12.542708	8.850384	6.332587	6.085943	8.07806	6.431911	4.489006	2.213258	10.70207	12.743614	3.859139	6.595732	18.499406	7.894501	5.41802	8.036415	5.663371	7.78821	2.554064	12.308367	3.075638	5.589198	3.753693	15.376546	2.533101	0.946075	2.043205	5.781249	4.925095	14.229593	4.07601	3.825094	2.503627	2.358093	3.024689	2.219847	2.050834	3.341509	1.572507	14.794032	2.754717	1.663991	6.944143	4.120871
hsa-miR-412-5p	7.589125	1.492862	8.789758	0.883702	9.963111	1.21943	8.850384	0	0.973751	5.000704	2.91446	5.937072	0.9683	3.339046	16.076559	0	2.968079	1.04222	7.894501	10.486491	1.643812	1.452146	1.021405	0	12.787914	0.647503	3.048653	7.090308	13.144466	0.281456	2.733107	1.021603	4.335937	4.282691	1.707551	5.910215	6.010862	6.259068	0.471619	4.368995	4.439694	2.65402	1.754292	2.471082	1.072031	3.240843	0	6.172571	5.03662
hsa-miR-421	2.639696	4.627873	2.417183	3.203419	2.148906	2.613064	5.31023	5.729484	3.895003	3.462026	2.612964	9.122818	2.489915	1.712331	3.332945	5.711526	2.968079	2.08444	7.017335	6.291895	6.209957	2.468649	3.064214	4.87594	3.676525	1.456881	6.097307	1.668308	1.736062	1.407279	4.415018	3.210751	15.416664	3.640287	2.466463	2.649407	0.546442	2.002902	0.471619	2.352536	1.109923	1.206373	1.169528	2.246438	1.929656	2.916759	1.109328	1.543143	1.144686
hsa-miR-423-3p	52.051497	100.021781	80.426286	72.905395	79.704889	69.681713	45.136957	74.784843	62.320054	141.558389	44.118887	101.50945	42.0519	24.743187	54.699511	69.310136	54.744574	55.237664	101.751351	161.841512	92.966712	67.379593	68.817132	70.817221	40.921324	37.555159	91.459604	53.802929	97.715467	179.005825	114.685361	79.393121	330.976511	101.713912	114.97511	204.004313	149.178657	104.401251	225.905355	224.163027	161.493868	59.836088	113.694831	149.612793	134.432723	77.942285	187.199026	125.766138	146.290907
hsa-miR-423-5p	46.359654	48.667314	45.706742	26.511053	52.550527	42.854254	73.015667	56.691736	44.792539	154.252483	76.077443	85.291107	46.06343	35.61649	79.206461	76.565317	56.723293	68.265415	65.787512	102.068513	41.095305	97.148594	93.330841	70.352846	138.269319	50.343338	77.232554	62.978622	26.536942	37.433608	115.526316	40.280334	79.010404	45.824794	34.720206	37.091693	50.272661	26.78881	42.917301	50.747552	23.863355	18.216228	30.491266	49.646287	43.738876	78.428411	31.061172	38.32138	71.199487
hsa-miR-424-3p	4.454486	9.106461	6.372575	6.185912	2.344261	3.65829	6.637788	4.221725	2.190939	5.770043	5.02493	21.576188	4.564844	1.541098	9.018557	5.248429	9.563811	6.77443	7.894501	10.136941	17.351351	6.389444	5.107023	5.108127	5.115166	1.295005	0.508109	2.085385	3.968141	3.94038	1.681912	4.232354	4.817708	3.426153	7.778844	3.260808	2.458989	12.01741	9.432374	2.352536	9.43435	12.063727	2.92382	6.963959	6.217781	98.521641	4.43731	6.429762	4.349808
hsa-miR-424-5p	561.595234	503.393202	496.181839	324.53947	202.778614	215.316493	309.763434	332.611619	143.628249	225.801017	242.503131	379.682992	204.4497	106.678237	525.428999	192.18512	183.69113	205.317355	367.532898	300.612743	3283.606188	388.594377	214.750307	212.91604	165.283787	103.762315	89.935277	73.822623	101.18759	93.724748	53.190461	171.337361	233.658818	180.943695	238.298247	143.06796	69.39813	302.68852	290.517116	238.614316	137.630513	239.706263	89.051205	155.678176	157.588599	1423.216398	62.122343	157.400566	101.877079
hsa-miR-425-3p	4.701958	7.315026	4.394879	9.057943	7.814205	5.922946	8.407865	2.713966	3.16469	8.07806	4.723434	6.226685	4.01153	2.397264	3.921112	6.328988	6.595732	4.68999	5.263001	13.282889	20.821621	6.679873	6.128427	4.87594	9.590935	2.751887	13.718941	2.085385	3.224114	15.480064	19.867583	4.670184	9.153644	13.918746	9.106939	6.521616	12.841386	8.26197	14.148561	8.737989	4.439694	9.168433	8.604385	13.47863	13.078782	9.398446	12.202603	5.65819	8.241741
hsa-miR-425-5p	55.763569	149.435526	295.335869	99.416448	268.027224	115.149031	312.861068	200.531937	56.234111	225.416347	98.488632	96.730831	141.095192	46.147327	240.756273	137.230981	137.521007	237.365622	107.891519	331.897441	375.70241	147.247645	165.850564	162.531328	288.207609	64.426523	208.324653	36.702773	52.577865	120.181584	1744.142532	54.874657	194.153615	593.36684	196.558108	216.843746	147.812552	198.036906	234.394491	318.600524	279.145758	239.8269	200.824668	172.30182	473.194608	204.821306	442.067032	255.904514	214.743147
hsa-miR-429	100.390922	420.09148	140.19664	53.463956	143.976723	81.3534	131.870719	183.645037	78.873818	255.035901	89.745253	45.324476	63.216179	77.996689	171.352591	95.552281	131.255062	99.271462	164.030196	262.511826	159.267137	174.547998	361.704888	71.513784	246.007493	33.02264	174.281356	104.269242	68.20242	152.267534	40.365883	114.857328	215.351529	210.280129	325.573083	116.777694	410.651138	140.703845	89.607552	485.294469	118.761814	46.324713	237.080036	403.460324	356.986417	108.568255	277.33189	313.772369	109.203072
hsa-miR-431-3p	2.804677	5.672877	4.394879	4.528971	7.032784	5.051924	6.195269	1.809311	1.704064	4.231365	1.708476	1.30326	2.213258	2.140414	10.194891	0.463097	1.319146	9.640536	10.526002	8.214418	2.557041	1.88779	5.234698	1.160938	7.832597	1.618757	5.589198	2.502462	11.408405	2.251646	3.994541	0.583773	2.890625	2.569615	11.952858	2.853207	5.46442	2.503627	3.77295	1.680383	6.104579	1.085735	0.835377	1.123219	10.505907	1.45838	2.495987	3.086286	0.686812
hsa-miR-431-5p	0.824905	3.284297	5.493599	1.767404	0.976776	1.742043	4.867711	0.603104	0.243438	1.154009	0.70349	0.86884	1.106629	1.284248	5.097446	1.543656	1.97872	2.866105	0.877167	4.544146	2.374395	1.452146	0.638378	1.625313	4.47577	0.323751	5.589198	1.668308	5.208185	1.688734	2.838226	0.729716	1.927083	0.642404	2.466463	0.611402	0.819663	2.503627	2.358093	0.672153	4.994656	1.32701	0.250613	0.449288	3.001688	0.810211	0.554664	1.285952	1.602561
hsa-miR-432-5p	4.454486	2.687152	4.614623	3.313882	4.883878	5.748741	3.982673	0.904655	0.730313	1.538678	2.009972	0.43442	1.798272	2.568497	8.234335	0.617462	0.98936	6.25332	11.403169	6.11712	2.009104	2.17822	2.042809	1.857501	2.717432	0.971254	0	0.834154	10.912387	2.533101	6.09693	1.897262	2.890625	3.640287	10.814491	2.445606	3.825094	2.503627	3.77295	2.016459	7.769464	1.206373	1.503679	0.898575	10.720313	0.486127	1.386659	5.401	2.747247
hsa-miR-4326	1.7323	9.852892	12.745149	3.203419	4.688523	0	0.442519	3.31707	0.486875	11.540086	1.808975	0.144807	3.04323	2.226031	6.66589	5.865891	0.98936	0	0.877167	0.174775	11.689331	1.88779	5.107023	0	1.278791	2.751887	3.556762	2.502462	2.480088	7.317848	5.150855	3.064808	5.299478	8.137113	3.60483	7.540619	6.557304	14.7714	6.602662	6.385454	0	1.568285	3.508584	9.210397	0	5.671476	0.277332	0	2.289373
hsa-miR-433-3p	0.247471	0.298572	0.439488	0.220925	0.78142	0.522613	0.442519	0.603104	0.243438	0.769339	0.401994	0	0.138329	0.25685	0.980278	0	0	0.781665	3.508667	0.873874	0.365292	0.580859	0.766053	0.464375	0.479547	0.161876	0.508109	0.417077	1.736062	0.844367	0.840956	0	0.963542	0.428269	1.897279	0.815202	1.366105	0.250363	1.414856	0	0.554962	0.361912	0.668302	0.673931	1.929656	0.648169	0	0.771571	0.228937
hsa-miR-433-5p	0	0	0	0	0	0	0	0	0	0	0	0	0	0	0	0	0	0	0.877167	0	0	0	0	0	0	0	0	0	0	0	0	0.145943	0	0	0.189728	0	0	0	0	0	0	0	0	0	0.214406	0	0	0	0
hsa-miR-4423-5p	0	0	0	0.994164	0	0	0	0.603104	0	0	0.100499	1.013646	0	0	0	0	0	0	0	0	0	0.145215	0.127676	0	0	0	0	0	0	0.281456	0.105119	0.145943	0.963542	0.428269	0.569184	0.203801	1.639326	0	0.471619	0	0	0.241275	0.167075	0	0	0.324084	0.277332	0	0
hsa-miR-4431	0.577433	0.746431	0	0	0	0	0	0	0	0	0	0.144807	0	0.342466	0	0.154366	0	0	0	0	0	0	0	0	0	0	0	0.417077	0.496018	0	0	0.291886	0	0	0	0	0	0	0	0	0	0	0.083538	0	0	0	0	0	0
hsa-miR-4449	0.247471	0.895717	3.076415	0.441851	0.39071	1.21943	0	0.301552	0.243438	0	0.200997	0.289613	1.383286	0.428083	0.784222	0.154366	0.98936	1.302775	0	1.572974	0.547937	1.161717	0.766053	1.160938	0.799245	0.647503	3.556762	0	0	0.844367	0.525597	0	11.080727	1.498942	0.379456	0.203801	0	0.751088	0.943237	0.672153	2.774809	0.844461	0.250613	0.898575	14.365219	0.486127	0.277332	1.285952	0.686812
hsa-miR-4461	0.08249	1.642149	1.09872	1.767404	4.688523	1.045226	0	2.110862	0.243438	1.538678	0.602992	2.172099	0.691643	0.513699	0.784222	1.698021	0.98936	3.64777	0.877167	0.873874	4.383499	2.613864	4.851672	2.786251	2.078036	1.780633	1.524327	2.502462	0.496018	0	1.366553	0.43783	22.161455	2.783749	19.162518	0.407601	0.819663	0.500725	0.943237	1.344306	2.774809	0.723824	3.926273	2.471082	3.001688	0.810211	1.109328	2.571905	5.265557
hsa-miR-4473	0.824905	0	1.09872	0.552314	0	0.348409	0.442519	0	0.243438	0.769339	0.200997	0.289613	0.553314	0	0	0	0	0.52111	0	0	0.365292	0.435644	0.255351	0	0	0.161876	0	0	0	1.125823	0.525597	0.145943	6.26302	0	0.379456	0.407601	1.366105	1.502176	0.471619	0.672153	0	0.482549	0.501226	0.224644	0.643219	0.324084	1.386659	0	2.289373
hsa-miR-4491	0.907395	0.298572	1.318464	3.203419	1.367486	1.045226	0.442519	0	1.217189	1.538678	4.823933	0	1.244958	0.684933	0.392111	0.308731	0	0.781665	0.877167	1.572974	0.547937	2.17822	0.638378	0.92875	0.319698	0.809378	0	0.417077	0.248009	0.562911	0.420478	0.145943	0.481771	1.927211	0.94864	1.426604	0	0	0.471619	0	1.109923	0.603186	0.417689	0.673931	0.214406	0.324084	0.277332	0.771571	5.952369
hsa-miR-449a	0.329962	0	0.659232	0	0.39071	0	0	0.904655	0	1.538678	0.100499	0	0.553314	0.171233	0	0	0	0	0	0.174775	11.506685	0.145215	0.510702	0.232188	1.278791	0.485627	0	0	1.240044	0	0.210239	0.145943	0.481771	5.995767	0	0.203801	0.273221	3.254715	0.943237	0	0	0.482549	0.167075	0.449288	1.286438	0	0.831996	0	0.457875
hsa-miR-449b-3p	0	0	0	0	0	0	0	0.301552	0	0	0	0	0	0	0	0	0	0	0	0.174775	2.739687	0	0.127676	0	0	0	0	0	0.496018	0	0	0	0	0.214135	0	0	0	0.250363	0	0	0	0	0.083538	0.224644	0.428813	0	0	0	0
hsa-miR-449b-5p	0	0	0	0.110463	0	0	0	0	0	0	0	0	0	0	0	0	0	0	0	0	1.278521	0	0	0	0.159849	0	0	0	0	0	0	0	0	0	0	0.407601	0	0.500725	0	0	0	0	0	0.224644	0.214406	0	0	0	0
hsa-miR-449c-5p	0	0	0	0	0	0	0	0.603104	0	0	0	0	0	0	0	0	0	0	0	0.174775	2.374395	0	0.255351	0	0	0	0	0	0	0	0	0	0	0.214135	0	0	0	0.250363	0	0	0	0	0	0.224644	0.214406	0	0	0	0
hsa-miR-450a-5p	19.220283	39.112995	16.70054	11.156735	12.112017	11.497483	9.292903	12.062071	3.16469	6.539382	6.230913	21.720995	5.671473	2.48288	14.116003	4.322236	8.904238	14.330526	18.420503	9.787392	32.145661	12.488459	5.873076	5.340315	13.747007	5.9894	3.556762	0.834154	13.392475	12.946962	3.048465	12.113289	43.359368	8.351247	20.490614	7.336818	12.568165	30.293888	19.807985	12.770907	21.088546	8.806521	11.778818	6.963959	24.442313	40.186459	4.43731	12.859523	10.302177
hsa-miR-450b-5p	27.716804	32.693687	22.853371	18.6682	12.502728	13.587934	11.06298	20.20397	4.381879	7.308721	11.557339	27.223647	6.224788	3.767129	18.821337	9.416299	14.180823	14.069971	18.420503	7.515319	49.13172	15.102323	4.979347	7.662191	9.271238	5.341898	5.589198	11.678155	16.61659	21.672089	5.150855	11.967345	60.221345	15.417688	29.218097	16.304041	16.120038	40.809122	19.336366	12.098754	21.088546	11.94309	16.206317	13.927918	20.583001	24.63041	9.151952	15.688618	12.820486
hsa-miR-451a	187.748348	1093.07385	170.521305	67.382259	1813.872284	66.894445	1786.892493	223.148321	30.673152	94.628705	222.805404	75.299449	121.452528	113.270713	1667.060738	1162.063923	27.0425	676.140273	412.268406	43.169388	383.921471	53.874632	198.152483	1305.823126	356.942646	218.3703	158.021871	20.436771	95.483388	67.267912	70544.63668	130.327311	1812.421592	1369.176316	303.374918	141.437556	168.030905	846.22597	361.731539	222.146568	713.680806	1243.408379	118.874169	145.793847	5125.810375	304.801326	370.792737	1780.015221	778.844549
hsa-miR-4521	0.577433	0.149286	0.439488	0.110463	0.195355	0.348409	0.885038	1.206207	0.486875	1.154009	0.803989	0.86884	0.138329	0.085617	0.196056	0	0.329787	0.260555	0	0.174775	0.365292	0.871288	0.383027	2.089689	0.159849	0.323751	0.508109	0	0	0.844367	1.261434	0	0.963542	1.070673	0.189728	0	0.273221	0.250363	2.829712	0.672153	0	0.120637	0.417689	0.224644	2.358469	0.162042	1.109328	1.543143	1.373624
hsa-miR-452-3p	15.343231	62.103076	25.710042	8.616092	18.558736	6.445558	7.965345	10.554312	14.119387	1.923348	20.90371	4.633812	29.602325	4.623294	17.645004	16.67148	4.617012	31.787712	5.263001	23.41983	35.798577	14.08582	21.449496	16.949696	33.568274	7.770033	2.540545	1.251231	5.208185	19.138988	2.627987	10.070083	82.86457	11.349131	3.035646	2.853207	4.098315	5.758342	21.69446	14.45129	8.324426	11.339904	43.52315	6.739315	32.375345	6.157603	7.765293	63.526045	28.617157
hsa-miR-452-5p	331.694247	359.33198	412.459394	131.450636	222.118771	150.338296	353.572834	322.057307	663.611199	147.328432	654.145412	204.756579	567.838983	233.818833	316.237677	464.022868	93.989178	689.689134	63.156011	661.17326	593.781495	454.08618	384.175788	457.409594	666.250314	261.429233	116.865049	39.622312	81.842904	333.243549	72.952924	193.228847	707.239473	156.532356	84.428917	60.121151	65.299815	110.159594	390.971898	91.412808	165.933562	205.927826	759.190757	148.26493	319.465322	42.779133	109.823428	492.519744	228.479383
hsa-miR-454-3p	6.681729	7.762884	8.130526	3.534807	4.297813	5.574537	3.982673	9.348105	3.651566	18.464138	4.723434	7.095525	7.608074	2.397264	4.117168	6.94645	1.648933	4.429435	6.140168	6.990994	9.497582	7.696376	8.681939	7.197816	4.635619	3.399389	6.097307	3.336616	5.704202	6.754937	31.535846	7.734992	13.00781	17.344899	7.20966	8.967223	9.835955	6.259068	10.375611	9.410142	9.989311	3.619118	10.60929	12.580055	7.504219	9.236404	6.655965	8.744476	13.278361
hsa-miR-455-3p	301.66771	589.23279	697.906785	1584.14586	118.775913	268.623004	103.106971	101.3214	88.611327	69.625186	140.899042	497.845205	94.478447	44.948696	111.163523	59.739471	55.404147	137.57305	535.948928	280.863185	92.60142	119.802078	193.428487	269.105442	79.604764	82.232848	46.237911	15.431848	396.070053	131.439812	131.714717	240.952285	601.249906	59.529405	376.799617	295.918344	328.411622	444.894541	696.580812	447.6539	1467.873819	1363.563104	121.046149	208.918765	712.900803	472.514974	460.925601	823.009494	1827.606124
hsa-miR-455-5p	44.957315	33.887977	38.894679	77.765755	37.508183	20.904514	26.551151	13.871382	17.527515	11.924756	48.94282	44.31083	12.449576	13.9555	14.508114	14.047266	10.553171	18.759961	29.823672	42.120739	23.561308	26.28385	25.152087	39.239706	40.761476	17.158823	5.589198	2.502462	51.833839	10.976772	18.50103	54.290884	53.958325	19.057975	102.832524	71.941581	27.048877	54.078346	77.817085	68.559606	115.432043	252.011265	38.343811	15.500424	97.769253	161.069919	43.818439	80.757807	107.142636
hsa-miR-4652-5p	0.08249	0	11.206941	3.092956	0	2.787269	0	10.252761	0	17.310129	3.115457	8.688398	2.074929	3.681512	0	9.72503	11.212744	3.387215	10.526002	7.864868	0	3.485151	7.660534	80.336914	11.668971	15.054439	0	8.758616	1.488053	0	1.99727	0.291886	13.00781	4.71096	0.189728	4.483611	1.639326	0	4.244568	11.762678	1.109923	0	0.083538	4.942164	1.072031	0	0	6.172571	2.51831
hsa-miR-4661-5p	1.319848	2.38858	5.273855	14.360154	1.758196	4.529311	1.327558	8.44345	0.730313	1.923348	0.904487	3.330553	2.489915	2.054798	2.548723	5.711526	13.191464	1.04222	4.385834	2.097298	0.365292	3.339937	4.085618	3.947189	1.758338	1.780633	6.097307	2.502462	0.744026	2.251646	1.576792	1.167546	2.408854	4.282691	3.794558	3.057008	2.185768	1.752539	1.886475	1.344306	8.879388	0.241275	6.683017	2.92037	2.358469	21.389567	8.319957	2.571905	4.578745
hsa-miR-4662a-5p	51.556554	49.861604	29.445689	161.386033	23.051904	12.891117	19.028325	30.155179	4.381879	43.082988	80.800877	37.360111	3.596544	55.3083	6.469835	17.288943	8.574451	132.622505	16.66617	1.048649	6.392603	28.752499	2.681187	41.79377	68.415339	7.446282	3.556762	20.853848	8.680308	1.688734	8.724917	34.004774	31.79687	203.213689	5.691837	1.630404	1.366105	2.253264	7.545899	18.484208	44.39694	15.803483	40.849943	0.898575	12.00675	13.935627	48.255749	177.204232	33.882714
hsa-miR-4668-3p	1.237357	1.940721	3.296159	2.540643	1.758196	2.43886	0.885038	1.206207	0.973751	0.769339	0.200997	1.30326	1.659943	0.513699	0.784222	1.698021	0.98936	0	0	1.223424	0.365292	1.306932	0.893729	3.250627	0.319698	0.161876	1.016218	0	0.496018	3.377468	0.840956	0.583773	1.927083	1.713076	2.466463	1.426604	1.092884	1.001451	2.358093	0.672153	0.554962	7.600148	1.754292	2.471082	2.144063	2.430633	1.386659	2.057524	5.723431
hsa-miR-4677-3p	5.444372	9.703606	9.668734	7.73239	10.353821	9.929644	7.965345	11.157416	3.408128	10.770747	10.853849	15.349503	5.948131	3.595896	8.234335	9.879396	5.606372	7.816651	20.174837	15.030637	16.255476	11.326742	4.213294	13.466881	5.275014	7.12253	7.113525	6.256154	4.21615	6.192025	9.986351	6.713389	32.760412	5.139229	16.696056	14.469836	6.010862	10.765597	7.545899	10.418372	8.324426	4.946128	7.852545	14.152561	6.432188	6.157603	9.706616	9.001666	13.507298
hsa-miR-4709-3p	1.319848	1.19429	0.659232	1.104627	0.78142	0.348409	1.770077	0.603104	0.973751	1.538678	0.200997	2.027293	0.276657	0.428083	1.176334	0	1.648933	0.781665	0	1.398199	1.278521	0.580859	0.383027	0.696563	0	0.323751	1.524327	0.417077	0.248009	0.844367	0.420478	0.43783	1.445312	0.214135	0.569184	0.203801	0	0.250363	0.471619	0.672153	0.554962	0.723824	0.751839	1.347863	0.428813	0.810211	0.277332	0	0.686812
hsa-miR-4724-5p	0.08249	1.343576	0	0.773239	0	0.522613	0	0.301552	0.730313	0.38467	0.100499	0.43442	1.798272	0	0	0	0	0.781665	0.877167	0	0	1.742576	0.383027	1.857501	0.319698	0.161876	2.540545	0	0	1.125823	0.210239	0.291886	0	0	0	0.407601	0.273221	1.502176	2.358093	1.00823	0	0.482549	0.835377	2.695726	0.214406	0	0	0	0.686812
hsa-miR-4728-3p	0.164981	1.940721	0.878976	0.220925	0.195355	0	0.442519	0.301552	1.704064	1.538678	1.909473	0.86884	0.829972	0.171233	0.980278	1.543656	0	1.302775	0	0.699099	0.730583	2.17822	7.022156	0	0.799245	0.323751	20.324356	0.834154	0.248009	0.281456	0.630717	1.313489	0	0.642404	1.138367	0.815202	0.819663	34.800417	0	0.336077	0.554962	0.241275	1.420141	1.572507	1.500844	0.648169	0.831996	1.285952	1.602561
hsa-miR-4746-5p	4.042034	2.537866	9.668734	2.209254	11.330597	3.135677	6.637788	6.332587	2.677815	10.770747	4.421939	15.349503	5.533145	4.109595	4.90139	18.832598	13.52125	6.25332	16.66617	24.293704	39.268847	14.231035	2.042809	19.503759	13.107612	7.770033	18.291921	22.939233	6.448229	7.317848	12.719458	8.026878	17.343747	3.854422	3.415102	6.114015	10.928839	6.759793	5.187806	1.680383	10.544273	0.965098	6.014716	7.188603	7.504219	9.560488	11.647939	2.571905	10.760051
hsa-miR-4758-3p	0.329962	2.090007	0.439488	0.220925	0	0.348409	0	0	0	1.154009	0.200997	0.43442	0.138329	0	0	0	0.329787	0.260555	0.877167	1.223424	0.547937	0	0.127676	0	0.319698	0.161876	1.016218	0	0.248009	0.281456	0	0.145943	0	0	0	0.203801	0.273221	0.250363	0.471619	1.00823	0	0.120637	0.250613	0.898575	0.643219	0.648169	0	0.25719	0.228937
hsa-miR-4772-3p	2.722186	7.16574	14.942589	8.284704	22.465839	11.497483	14.603133	3.015518	5.599067	9.616738	8.944376	2.172099	11.342947	5.650693	4.90139	14.047266	8.244665	6.77443	14.034669	13.457664	5.844666	20.475264	5.490049	28.791264	7.512899	7.608157	3.556762	4.17077	4.712167	2.814557	7.253245	5.3999	2.408854	4.068556	4.743198	17.323044	10.655618	2.253264	24.052553	9.410142	3.32977	9.409707	10.859903	9.659685	4.288125	2.430633	25.791866	9.773238	12.591549
hsa-miR-4772-5p	0.247471	1.492862	2.417183	0.883702	4.102458	5.051924	0	0	0.243438	0	1.306482	0.86884	2.074929	0.684933	2.744778	2.006752	0	0.781665	6.140168	1.398199	0.547937	2.323434	1.021405	4.643752	0.479547	0.647503	1.016218	0	0.248009	4.784747	0.946075	1.751319	0.481771	1.070673	0.758912	2.241806	1.912547	0.500725	2.358093	0.336077	0	1.206373	1.08599	0.673931	0.214406	1.296337	2.773319	3.600667	0.915749
hsa-miR-4787-3p	0.164981	0.149286	0	1.21509	0.39071	0.174204	0.442519	1.206207	0	1.154009	0.301496	0.144807	0.138329	0	0	0.308731	0	1.823885	0	1.747749	0.182646	0.145215	0.510702	0.696563	0.799245	0	1.016218	0.417077	0	0.562911	0.105119	0	0.963542	0.214135	0	0.407601	1.092884	0.250363	0.471619	0	0.554962	0.120637	0.835377	0.898575	1.500844	0.162042	0.554664	0.25719	0.686812
hsa-miR-4791	0.659924	0.149286	1.757952	0.441851	1.172131	0.522613	0.885038	0.603104	1.217189	0.38467	0.803989	0.289613	1.244958	0.171233	3.13689	0.617462	0.659573	0.260555	0.877167	0.873874	1.643812	2.323434	0.383027	2.089689	0.319698	1.295005	3.556762	0	0.744026	0.562911	0.105119	0.729716	0.963542	0.214135	0	0.611402	0.819663	0	1.886475	0.336077	0	0.723824	0.668302	1.797151	1.500844	0.810211	0.554664	1.285952	1.144686
hsa-miR-483-3p	0.329962	4.030728	0.439488	0.773239	1.367486	4.180903	0.442519	25.631902	0.973751	7.308721	0.401994	11.584531	1.936601	0.171233	3.13689	0.154366	2.638293	5.2111	0	7.515319	3.104979	0.145215	2.936538	0.232188	0.319698	2.26626	3.048653	2.502462	3.968141	1.125823	1.892151	0.583773	4.817708	0.428269	3.60483	0.611402	4.371536	4.256166	2.358093	2.016459	0	0.603186	1.169528	0	7.504219	0.972253	7.210629	2.571905	1.831498
hsa-miR-483-5p	0.412452	0.597145	0.439488	0.220925	2.148906	3.65829	2.212596	17.490004	0	7.693391	0.100499	8.978011	2.213258	0.25685	1.176334	0	1.319146	2.866105	1.754334	5.41802	0.547937	0.290429	2.29816	0	0	0.647503	2.540545	0.834154	1.98407	0.562911	2.312629	1.897262	2.890625	0.428269	0.94864	1.222803	2.458989	0.500725	1.886475	1.344306	0	0.241275	0.751839	0.449288	3.644906	0.324084	2.495987	1.543143	1.144686
hsa-miR-484	30.603971	80.913142	147.44819	32.144651	76.774562	75.604659	62.395206	43.725009	20.935643	83.473289	41.706921	101.219837	75.11244	19.092494	48.033621	23.926662	84.09558	84.419826	94.734017	39.848666	103.377523	83.498418	33.834026	135.365377	87.277512	59.894004	38.616277	23.773387	56.794015	56.854051	632.398835	47.723439	67.447906	49.250947	55.21082	108.218072	119.944012	59.586326	117.433055	73.93683	74.364874	45.11834	63.739277	66.719218	81.259971	88.79911	81.535576	104.162139	147.664531
hsa-miR-485-3p	0.907395	3.433584	6.152831	2.540643	3.907102	3.832494	1.770077	2.110862	0.730313	2.308017	0.502493	6.805912	0.829972	1.198632	2.940834	0.308731	1.319146	4.16888	5.263001	1.572974	1.461166	2.033005	1.659782	2.089689	2.237885	0.161876	0	0.834154	8.680308	1.688734	3.258704	1.459432	3.854166	2.141346	2.656191	1.222803	2.185768	2.253264	3.301331	1.344306	4.439694	0.844461	0.751839	1.347863	4.716938	1.296337	0.831996	3.343476	1.373624
hsa-miR-485-5p	0.164981	0.149286	0	0.220925	0.195355	0.174204	0	0	0	0	0.100499	0.144807	0	0.25685	0.588167	0	0	0.781665	0	0	0.182646	0.145215	0.383027	0	0.159849	0.161876	0	0.417077	0.496018	0.281456	0	0	0	0.642404	0.758912	0	0	0	0	0	0.554962	0.120637	0.167075	0	0.428813	0.162042	0	0.25719	0.228937
hsa-miR-486-3p	1.072376	4.329301	7.910782	1.104627	0.586065	0.174204	0	0	0.243438	0.769339	2.110471	2.461713	3.873201	0	7.058001	0.463097	0	0	0	0.34955	0.365292	1.016502	2.808863	0.696563	0.159849	0.647503	5.081089	0	1.240044	0.844367	27.961784	2.918865	1.445312	1.498942	0.379456	1.834205	1.092884	1.001451	0.943237	1.00823	3.32977	1.809559	2.255518	2.246438	0.643219	4.213096	4.991974	1.028762	0.686812
hsa-miR-486-5p	75.231324	207.209301	146.569215	37.225936	406.338648	22.472352	431.89873	27.742764	11.68501	47.314353	68.238552	37.794531	55.054791	17.208929	367.408188	186.164863	14.180823	194.634599	197.362535	14.331538	75.798007	24.831703	103.417211	346.656104	36.605404	46.458322	103.654218	10.426924	58.034059	32.367406	22100.00563	73.847278	293.398392	332.336823	92.207761	82.335407	42.895694	152.721255	56.594243	52.764011	199.786229	231.985477	77.773613	43.35626	742.060054	102.896779	160.0205	310.428893	108.51626
hsa-miR-487a-3p	0.164981	0.597145	1.538208	0.220925	0.195355	0.871021	1.770077	0	0	0.38467	0.100499	1.882486	0.138329	0.428083	1.7645	0	0	1.04222	0	1.048649	0.182646	0.435644	0.638378	0	0	0.161876	0	0	0	0	0.105119	0.291886	0	0.214135	0.569184	0	0	0.250363	1.414856	0	0	0.361912	0.167075	0.224644	1.286438	0.162042	0	0.514381	0
hsa-miR-487a-5p	0.247471	0.895717	0.659232	0.441851	0.78142	0.871021	0.885038	0	0	0.769339	0.100499	0	0.138329	0.342466	1.176334	0.154366	0	0.52111	0.877167	0.524325	0	0	0.255351	0	0.799245	0	0	0.417077	1.488053	0.281456	0.420478	0.145943	0	0	0.379456	0.203801	0.546442	0.250363	2.358093	0.336077	0.554962	0.241275	0.083538	0.449288	1.072031	0.648169	0.277332	1.028762	0.228937
hsa-miR-487b-3p	2.969658	5.97145	3.515903	2.761568	3.907102	7.142376	3.982673	1.507759	1.217189	1.923348	2.110471	4.344199	1.106629	3.424663	4.117168	0.926193	0.659573	5.2111	7.017335	5.592795	3.287624	3.920795	2.936538	1.625313	4.795468	0.809378	1.524327	1.251231	7.192255	2.251646	3.153585	1.605376	3.372395	2.35548	7.019932	2.241806	1.912547	4.506529	4.716187	1.680383	2.219847	1.085735	1.83783	0.673931	11.363532	0.486127	1.941323	4.629428	3.662996
hsa-miR-487b-5p	0	0	0	0	0	0	0	0	0.486875	0	0	0	0	0	0	0	0	0	0	0	0	0.145215	0.127676	0	0	0	0	0	0	0	0	0.145943	0	0	0.189728	0	0	0	0.471619	0	0	0	0	0	0	0	0	0	0
hsa-miR-489-3p	0.164981	0	0	0.110463	0.195355	0.348409	0.442519	0	0	0.769339	0	0	0.829972	0.171233	0.196056	0	0.329787	0	0	0	0	1.161717	0	0.232188	0.159849	0.161876	0.508109	0	0	0	0	0	0	0.428269	0	0	0.273221	0.250363	0.471619	1.344306	0	0.120637	0.250613	0.224644	0.214406	0	0	1.285952	0
hsa-miR-490-3p	0	0	0	0	0	0	0	0	0	0.38467	0	0	0	0.171233	0.196056	0	0	0	0	0.34955	0	0	0	0	0	0.161876	0	0	0	0	0.105119	0.145943	0	1.070673	3.035646	0.203801	0	0	0	0	0	0	0	0	0	0	0	0	0.228937
hsa-miR-491-3p	0.577433	0.895717	0	0.883702	2.344261	0.174204	0.442519	2.110862	0	0	0.401994	3.764972	0.138329	0.171233	0.196056	0.154366	0.98936	0.781665	1.754334	0.34955	1.826458	0.145215	0.255351	2.321876	0.799245	0.323751	0	0.834154	0	1.407279	0.210239	0.43783	2.890625	1.070673	2.087007	0.611402	0	1.001451	1.886475	0	0	0.120637	0.584764	0.673931	0.643219	0.972253	0	0.25719	0.915749
hsa-miR-491-5p	1.154867	0.746431	1.318464	0.773239	1.758196	0.696817	0.885038	3.618621	1.460626	1.154009	0.401994	3.475359	0.414986	0.342466	2.352667	1.543656	0	2.08444	0	1.747749	2.009104	1.161717	1.021405	0.92875	0.959094	0.647503	0	2.919539	0.992035	0.281456	1.787031	1.167546	5.299478	1.713076	4.363742	0.815202	0.819663	5.007254	0.471619	1.344306	1.664885	2.292108	1.670754	0.449288	3.001688	1.944506	1.386659	2.057524	2.51831
hsa-miR-493-3p	4.371996	4.030728	7.910782	2.098792	4.688523	4.87772	3.540154	0.603104	2.921253	2.308017	1.40698	1.448066	1.798272	2.48288	7.450113	0.154366	2.638293	6.25332	2.6315	5.068471	2.739687	2.468649	1.659782	1.393126	6.393957	0.971254	3.048653	1.251231	12.896458	0.281456	1.471673	1.751319	3.854166	2.783749	4.363742	3.464609	3.551873	4.005803	3.301331	1.00823	4.994656	1.32701	1.420141	0.673931	12.649969	1.620422	1.386659	5.143809	2.289373
hsa-miR-493-5p	4.289505	7.762884	13.404381	2.651105	7.814205	8.361806	5.31023	4.221725	2.190939	3.077356	2.311468	2.027293	3.181558	4.366445	15.096281	0.308731	4.617012	20.583846	4.385834	8.039643	1.461166	2.323434	2.681187	1.857501	5.115166	2.751887	1.016218	5.004924	16.864598	0.844367	3.784302	2.043205	5.781249	2.569615	6.640477	3.87221	7.103746	5.257617	7.545899	3.696842	7.214503	2.774657	1.503679	0.898575	21.011813	2.592675	1.109328	12.345142	3.434059
hsa-miR-494-3p	0.989886	2.239294	3.296159	0.883702	2.734972	2.090451	1.327558	1.206207	1.217189	1.923348	0.602992	1.73768	0.691643	0.599316	4.509279	0	0.329787	1.302775	2.6315	1.572974	1.643812	0.580859	0.766053	0.464375	2.078036	0	0.508109	0	1.736062	0.281456	0.735836	0.583773	1.927083	0.856538	1.517823	0.611402	0.546442	0.751088	0.471619	0.336077	1.664885	0.120637	0.668302	0.224644	2.144063	0.162042	0	1.028762	0.457875
hsa-miR-495-3p	4.701958	5.523591	7.031806	4.418509	8.00956	6.271354	8.407865	6.634139	2.677815	1.923348	2.91446	7.819558	1.936601	3.167813	7.646168	1.234924	1.97872	6.513875	7.894501	5.592795	3.104979	4.501654	5.107023	1.625313	5.594712	0.809378	4.57298	0.834154	4.960176	1.688734	4.835496	4.086411	2.890625	8.351247	11.193946	3.668409	4.098315	5.257617	7.545899	1.00823	6.659541	0.844461	2.589669	1.572507	7.075406	2.106548	1.386659	3.086286	2.060435
hsa-miR-495-5p	0.247471	0.149286	0	0.110463	0	0	0	0	0	0	0	0	0	0.171233	0.392111	0	0	0	0	0	0.730583	0	0.127676	0	0	0	0	0	0.248009	0.281456	0	0	0.481771	0.214135	0	0	0	0.250363	0	0	0	0	0	0	0.428813	0	0	0.25719	0
hsa-miR-496	0.742414	2.537866	1.977696	0.994164	2.344261	0.522613	1.770077	0	0	0	0.401994	1.73768	0.553314	1.198632	1.568445	0.308731	0	1.823885	0.877167	0.699099	0.547937	1.161717	0.638378	0.232188	0.159849	0.161876	1.524327	1.251231	3.472123	0.562911	2.627987	0.583773	0.481771	0.428269	2.276735	0.815202	0	0.250363	0.471619	0	1.109923	0.120637	0.417689	0	3.001688	0.324084	0.831996	0.514381	0.457875
hsa-miR-497-5p	19.550245	11.942899	2.856671	8.063779	13.479503	24.911212	11.505499	7.538795	17.284077	20.772155	14.974292	3.475359	5.394816	10.530837	13.135725	6.792085	6.265945	11.464421	6.140168	21.672081	12.785206	21.491767	28.216301	9.055317	19.181871	5.503773	3.048653	3.336616	15.376546	14.635696	0.946075	13.280835	17.343747	18.201437	33.202383	20.991453	24.043447	9.513783	17.92151	10.754448	12.76412	6.755687	29.321738	11.681479	30.874501	10.694783	9.429284	20.060856	32.051216
hsa-miR-499a-3p	0.08249	0	0	0.110463	0	0.174204	0	0	0	0	0	0	0	0	0	0	0	0	0	0	0.547937	0	0	0	0	0	0	0	0	0	0.105119	0	0	0	0.189728	0	0	0	0	0	0	0	0.167075	0.224644	0.214406	0	0	0.514381	0.228937
hsa-miR-499a-5p	0.08249	0.149286	0.219744	0	0.39071	0.174204	0	0.301552	0	1.538678	0.502493	0.144807	0	0.085617	0	1.080559	0.329787	0.260555	0	0.524325	0.182646	0.145215	0	0.696563	1.118942	0.161876	0	0.834154	0.248009	0	0.210239	0	0.481771	0.428269	0	0.203801	0	0.250363	0	0	0	0	0.167075	0	0.428813	0	0.277332	0.771571	0
hsa-miR-5000-3p	1.237357	1.791435	5.713343	7.621928	2.930327	3.65829	2.212596	1.507759	2.190939	4.616034	3.115457	8.109171	1.659943	1.712331	2.548723	1.234924	2.638293	2.08444	6.140168	2.097298	6.94054	3.194722	3.191889	3.482814	2.397734	2.428135	4.064871	2.919539	2.232079	3.658924	2.10239	0.729716	0.481771	2.35548	3.984286	3.260808	2.458989	2.253264	1.886475	0.672153	1.664885	1.568285	5.680565	3.818945	1.072031	4.537181	1.109328	1.543143	5.723431
hsa-miR-500a-3p	124.230673	145.70337	310.937689	217.059244	218.602379	143.718533	222.587153	253.001948	267.538044	213.106922	108.437993	180.429065	170.974174	76.541207	422.499811	141.398851	204.797471	349.92539	385.953401	335.043389	158.901846	228.567844	104.31094	613.671857	175.833816	48.40083	167.67594	120.95232	142.109042	176.75418	121.307888	177.321034	683.150935	182.014368	403.930707	143.475561	119.944012	161.233587	361.25992	149.554043	236.968666	88.427122	126.058412	281.92801	132.503067	90.25749	400.189917	186.205898	257.325477
hsa-miR-500a-5p	2.474715	3.881442	6.592318	2.43018	4.297813	2.090451	2.212596	2.412414	1.460626	1.154009	2.813961	2.896133	2.628244	1.027399	4.117168	0.926193	3.957439	3.12666	0	5.592795	3.835562	3.920795	2.808863	8.126566	4.955317	1.942508	2.540545	1.251231	2.728097	4.784747	5.781572	5.545843	6.744791	7.280575	12.142586	3.057008	4.371536	4.005803	11.790467	3.360765	2.219847	4.704854	2.840282	6.739315	3.859313	3.889012	9.983948	4.372238	5.03662
hsa-miR-500b-3p	0.659924	1.045004	2.636927	1.767404	1.172131	0.522613	0.885038	0.301552	0.730313	3.077356	0.602992	0.579227	0.691643	0.428083	0.784222	1.38929	1.97872	0.52111	0	2.446848	2.009104	6.24423	0.255351	5.572503	1.43864	1.942508	1.524327	1.251231	0.248009	1.407279	0.840956	1.605376	4.817708	0.642404	1.707551	2.038005	0.819663	1.752539	1.886475	1.680383	2.774809	0.965098	1.08599	1.572507	0.643219	0.648169	1.941323	0.771571	0.686812
hsa-miR-500b-5p	2.474715	3.881442	6.592318	2.43018	4.297813	2.090451	2.212596	2.412414	1.460626	1.154009	2.813961	2.896133	2.628244	1.027399	4.117168	0.926193	3.957439	3.12666	0	5.592795	3.835562	3.920795	2.808863	8.126566	4.955317	1.942508	2.540545	1.251231	2.728097	4.784747	5.781572	5.545843	6.744791	7.280575	12.142586	3.057008	4.371536	4.005803	11.790467	3.360765	2.219847	4.704854	2.840282	6.739315	3.859313	3.889012	9.983948	4.372238	5.03662
hsa-miR-501-3p	12.043611	31.648683	56.254451	56.777838	34.968566	29.092115	33.188939	20.807073	29.455963	40.390301	15.175289	34.608785	25.314137	11.044537	58.228512	24.081027	33.638232	47.160458	110.523019	48.587408	33.424181	17.861401	19.151335	89.39223	22.858396	9.550665	28.962208	7.924462	17.856634	20.827722	18.39591	39.112788	85.755195	21.62759	45.534697	27.513069	19.671911	25.536997	64.140142	17.475978	32.187781	9.771619	20.216127	48.298424	16.080469	2.916759	48.255749	27.51938	23.122663
hsa-miR-501-5p	0.742414	2.836439	1.757952	2.43018	4.297813	0.871021	2.212596	1.507759	1.460626	1.923348	2.210969	2.751326	1.936601	0.513699	1.372389	1.234924	2.308506	2.866105	7.894501	3.495497	2.19175	2.613864	2.681187	4.411565	2.397734	0.485627	1.016218	1.251231	1.98407	1.97019	7.463484	7.005275	8.190103	5.353364	3.415102	1.222803	1.912547	1.001451	4.716187	2.352536	1.664885	2.050834	2.088443	4.268233	3.4305	1.134295	2.773319	3.086286	3.434059
hsa-miR-502-3p	7.754106	10.599323	14.063613	10.493958	17.386606	8.53601	9.292903	5.12638	5.599067	10.001408	4.32144	7.964365	5.394816	2.397264	7.254057	4.630967	5.606372	4.429435	12.280335	17.827035	6.94054	15.392752	6.128427	22.057823	15.185648	1.456881	12.194614	2.502462	6.944246	6.754937	20.813658	13.134891	20.716143	11.563266	25.802995	9.578624	9.289513	8.512332	14.62018	6.385454	6.659541	6.876325	7.518394	17.971507	9.005063	8.264151	13.034599	7.201333	14.19411
hsa-miR-502-5p	0.329962	0.895717	1.318464	0.441851	0.586065	0	0	0	0.730313	1.154009	0.502493	0.86884	0.276657	0.342466	0.784222	0.308731	0.98936	1.302775	1.754334	1.048649	0.730583	0.726073	0.510702	3.482814	0.799245	0	0.508109	0	0.496018	0.562911	1.892151	1.459432	4.335937	2.35548	3.225374	0.815202	0.819663	1.001451	2.358093	0	0.554962	0.603186	0.668302	0.224644	0.857625	1.134295	1.386659	0.514381	1.602561
hsa-miR-503-3p	1.237357	2.090007	3.076415	2.540643	0.976776	0.696817	0.442519	0.301552	0.730313	0.38467	0.100499	2.461713	0.553314	0.085617	1.372389	0.617462	0.329787	0.781665	4.385834	0.699099	5.844666	1.016502	1.021405	1.625313	0	0.323751	0	0	2.728097	1.407279	0.420478	0.729716	0.963542	1.498942	1.517823	1.019003	0.546442	3.505078	5.187806	1.00823	2.774809	1.32701	0.751839	1.797151	1.286438	5.18535	0.831996	1.800333	1.144686
hsa-miR-503-5p	2.639696	10.599323	13.843869	4.639434	1.758196	2.090451	2.212596	3.618621	2.190939	5.000704	2.110471	19.404089	3.04323	1.797948	2.352667	1.234924	4.617012	3.908325	5.263001	5.76757	13.515789	2.17822	1.915134	2.786251	1.598489	0.809378	2.540545	1.251231	11.408405	5.066203	1.366553	4.670184	14.934893	6.424037	11.004218	8.559622	6.830525	17.024664	26.882266	3.360765	11.654197	10.133531	3.759197	16.623644	4.716938	96.739177	4.714642	8.487285	10.302177
hsa-miR-504-5p	0.247471	0.298572	0.219744	0.441851	1.562841	1.045226	0.885038	0.603104	0	0	0.200997	0.144807	0	0.513699	0.196056	0	0	0.260555	0	0.873874	0	0.290429	0.638378	0	1.918187	0	0	2.085385	0.248009	0	0.105119	0	5.299478	0.214135	0.94864	0.203801	0.273221	1.001451	0	0	0.554962	0.120637	0.250613	0.224644	1.072031	0.162042	0	0	0.457875
hsa-miR-505-3p	22.354922	127.04259	54.716244	37.888713	57.62976	26.479051	41.596804	27.742764	19.718455	27.696206	37.787475	34.753592	20.749293	13.4418	50.386288	24.235393	24.733994	26.576612	20.174837	68.162192	33.241536	41.386172	33.70635	64.780344	61.381987	24.119477	32.010861	24.607541	14.136502	24.486646	21.759734	22.767145	95.872381	32.334317	40.601771	24.659862	31.693634	34.299692	91.965645	35.288033	40.512207	36.070545	36.840132	46.950561	57.032064	45.047724	30.78384	55.29595	120.420997
hsa-miR-505-5p	4.866939	11.942899	7.471294	10.825347	6.056009	6.09715	8.407865	3.015518	4.381879	4.616034	6.532409	4.489006	3.873201	2.140414	3.725056	3.550408	2.968079	2.344995	1.754334	6.291895	3.47027	13.795391	4.979347	9.519692	2.237885	2.104384	3.556762	2.919539	2.232079	3.377468	6.622528	4.086411	16.861977	2.141346	4.55347	4.687412	6.010862	5.257617	9.903993	6.72153	3.32977	3.377844	3.007358	2.471082	4.931344	5.18535	1.941323	4.372238	21.977977
hsa-miR-506-3p	0	0	0	0.110463	0	0.174204	0	0	0	0	0	0	0	0	0.196056	0	0.329787	0	0	0	0.365292	0.145215	0.383027	0	0	1.13313	0	0	0	0.281456	0	0	0	0	1.897279	0	0	0	0	0	0	0	3.759197	0	0	0.162042	0	0	0
hsa-miR-507	0	0	0	0.110463	0	0	0	0	0	0	0	0	0	0	0	0	0	0	0	0	0.182646	0	0	0	0	0	0	0	0	0	0	0	0	0	0.379456	0	0	0	0	0	0	0	1.420141	0	0.214406	0	0.277332	0	0
hsa-miR-508-3p	1.814791	4.329301	5.493599	7.953316	4.493168	13.239525	2.212596	0.904655	3.895003	11.540086	4.823933	1.013646	12.03459	1.541098	8.038279	1.852387	4.946799	2.08444	0.877167	0.873874	2.374395	4.792083	16.980851	0.92875	2.397734	54.713982	0	1.251231	0.496018	14.354241	1.156314	1.021603	2.890625	4.068556	68.491773	5.706414	4.098315	1.752539	10.84723	1.344306	2.219847	0.844461	193.306273	2.246438	7.718625	1.944506	2.495987	1.028762	2.976184
hsa-miR-508-5p	0.08249	0	0	0.220925	0	0.174204	0	0	0.243438	0.769339	0.100499	0	0.414986	0	0	0	0	0	0	0	0	0	0.127676	0	0	1.295005	0	0	0.496018	0	0	0	0	0	1.897279	0	0	0	0	0	0	0	7.267781	0	0.214406	0	0.277332	0	0
hsa-miR-509-3-5p	0	0.298572	0	0	0	0	0	0	0	0	0	0	0	0	0	0	0	0	0	0	0.182646	0	0.255351	0.232188	0	0.161876	0	0	0	0	0	0	0	0.214135	0.569184	0.203801	0.273221	0	0	0	0	0	3.425046	0	0.214406	0	0	0	0
hsa-miR-509-3p	0.742414	1.343576	1.318464	2.651105	1.367486	5.400333	0.885038	0.904655	0.486875	2.692687	2.110471	0.144807	1.383286	0.513699	2.744778	0.463097	0.659573	0	0.877167	1.048649	0.913229	1.452146	4.213294	0.464375	1.278791	23.795726	0	0.834154	0.248009	6.192025	0.315358	0.291886	1.927083	1.498942	50.088167	1.834205	2.458989	0.250363	2.358093	0.336077	1.664885	0.723824	97.070825	1.347863	5.360156	0.648169	0.554664	1.028762	1.831498
hsa-miR-511-5p	3.134638	23.139367	42.85007	4.749897	5.860654	8.53601	15.930691	3.31707	6.085943	7.308721	2.110471	3.764972	10.374646	6.934942	39.603231	9.261933	22.095701	8.337761	20.174837	11.709915	0.913229	9.438952	2.425836	55.492839	14.226554	3.561265	9.14596	1.251231	28.024994	15.198608	0.735836	1.313489	6.26302	6.209902	9.486395	8.152021	2.73221	2.253264	14.62018	10.418372	11.099235	3.739755	5.012263	11.232192	12.649969	5.99556	2.773319	12.859523	3.205122
hsa-miR-513a-5p	0	0	0.659232	0	0	0	0	0	0	0	0	0	0	0	0	0	0	0	0	0	0	0	0	0	0	0	0	0	0	0	0	0	0	0	0.189728	0	0	0	0	0	0	0.120637	0.751839	0	0	0	0	0	0
hsa-miR-513b-5p	0	0	0	0	0	0.348409	0	0	0	0	0	0	0	0	0	0	0	0	0	0	0	0	0	0	0	0	0	0	0	0	0	0	0	0	0.569184	0	0	0	0	0	0	0	0.167075	0	0.214406	0	0	0	0
hsa-miR-513c-5p	0	0.149286	0	0.110463	0	0	0	0	0	0	0	0	0	0	0	0	0	0	0	0	0	0	0	0	0	0	0	0	0	0	0	0	0	0	0.94864	0.815202	0	0	0	0.336077	0	0.120637	1.002453	0.224644	0.214406	0	0	0	0.228937
hsa-miR-514a-3p	0.659924	0.895717	3.955391	1.656941	2.734972	2.787269	0.442519	0.301552	0.486875	8.07806	6.934404	0.289613	5.118159	0.770549	1.960556	0.463097	2.638293	0.260555	0	0.699099	1.095875	0.871288	0.510702	0.696563	2.078036	33.346391	0.508109	0.417077	0.496018	10.976772	0.525597	0.291886	1.445312	2.141346	30.73592	0.815202	0.819663	0.250363	2.358093	1.680383	0.554962	0.965098	109.016718	1.347863	9.648282	0.486127	1.109328	1.285952	1.144686
hsa-miR-514a-5p	0	0.149286	0	0	0	0	0	0	0	0	0.100499	0	0	0	0	0	0	0	0	0	0	0	0	0	0	0	0	0	0	0	0	0	0	0	0.379456	0	0	0	0	0	0	0	2.339056	0.224644	0.214406	0	0	0	0.228937
hsa-miR-514b-5p	0	0	0	0	0	0	0	0	0	0	0	0	0	0	0	0	0	0	0	0	0	0	0	0	0	0	0	0	0	0.281456	0	0	0	0.214135	0.189728	0	0.273221	0	0	0	0	0	1.420141	0	0	0.162042	0.277332	0	0
hsa-miR-532-3p	19.385264	43.890155	46.585717	40.760743	37.508183	25.956438	23.010998	19.299314	31.646902	19.618146	12.662824	21.720995	26.282438	8.647273	27.055672	15.127825	14.51061	29.182162	51.752842	60.297323	25.935704	33.108938	27.067221	95.893483	25.735677	6.151276	17.275703	18.351387	23.064818	33.493228	59.287391	38.383072	219.205695	27.623357	54.072453	20.380051	23.497005	44.063837	81.118415	19.492437	34.407628	22.921082	19.046599	62.900273	24.442313	14.583795	49.91974	33.434761	60.439436
hsa-miR-532-5p	508.553851	473.535954	656.155435	813.005615	529.998439	283.430368	428.358577	280.141609	599.343643	569.69558	369.633864	399.811114	445.003169	223.287996	600.518293	397.645678	513.807505	550.552754	673.664119	1005.479716	474.696434	697.030273	323.01919	1403.806298	382.198776	235.690999	471.525069	226.472793	735.594099	732.629187	1259.962174	685.933217	4116.731128	970.457783	1905.627064	1011.258144	454.366495	692.753627	903.621418	477.228633	667.064019	661.454171	644.577011	1368.754873	531.51311	287.138729	1274.894697	569.676884	1048.303701
hsa-miR-539-3p	0.577433	0.149286	2.636927	0.552314	0.195355	0.696817	1.770077	0	0.486875	1.538678	0.200997	1.158453	0.138329	0.684933	0.980278	0	0.659573	1.04222	2.6315	0.34955	0.182646	0.145215	0.255351	0.232188	0.159849	0.971254	1.524327	0.417077	0.248009	0.281456	0.315358	0.583773	0	0.642404	0.189728	0.407601	0.546442	0	0.471619	0	0	0.241275	0.417689	0	1.286438	0	0	0	0.457875
hsa-miR-539-5p	3.629581	7.16574	8.35027	2.761568	4.883878	7.664988	2.212596	0	1.460626	0.769339	0.502493	3.330553	1.936601	2.054798	3.921112	0.154366	0.659573	1.823885	0.877167	3.320722	1.095875	1.161717	1.532107	0.92875	1.278791	0.647503	2.032436	0.834154	5.208185	1.688734	0.525597	1.167546	1.927083	0.642404	3.60483	1.834205	3.005431	4.005803	2.358093	1.00823	4.994656	1.206373	1.08599	0.449288	8.147438	0.486127	1.941323	4.115047	2.747247
hsa-miR-541-3p	0.247471	0.298572	0.439488	0.110463	0.195355	0.174204	0	0	0	0	0.200997	0.724033	0	0.171233	1.7645	0	0.659573	0.52111	4.385834	0.524325	0	0.290429	0.510702	0	0.639396	0	0	0	0.496018	0.281456	0.210239	0.291886	0	0.214135	1.517823	0	0.273221	0	0	0	0.554962	0.120637	0.083538	0	0.214406	0.162042	0	0.25719	0
hsa-miR-541-5p	0.08249	0	0	0	0	0.174204	0	0	0	0	0	0.724033	0	0	0	0	0	0	0	0.174775	0	0	0.127676	0	0.479547	0	0	0	0	0	0	0	0	0.214135	0	0	0	0	0	0	0	0	0	0	0.428813	0	0	0	0
hsa-miR-542-3p	693.662503	495.779603	334.010804	368.83502	299.674753	298.063528	358.883064	455.041644	216.659562	268.114665	379.985221	533.612443	225.198993	226.370192	468.37682	249.300377	416.520461	496.617866	366.655731	275.61994	1076.879635	396.435968	190.108923	214.076978	301.954617	264.990498	138.205624	200.614021	277.273838	238.955889	66.750874	216.871651	822.382684	311.99404	446.619485	301.013357	174.588208	439.636924	244.298484	180.809158	346.851092	228.125084	248.691778	197.911217	312.17551	502.492776	92.628851	207.295516	150.182841
hsa-miR-542-5p	2.804677	4.329301	1.977696	1.546478	2.148906	1.045226	0.885038	1.809311	0.243438	1.538678	0.70349	2.751326	1.106629	0.941782	1.960556	0.463097	0.329787	1.302775	3.508667	1.398199	6.575249	2.323434	0.766053	0.696563	2.557583	1.13313	0	1.251231	3.968141	3.377468	0.735836	1.459432	9.635415	2.35548	5.312381	1.630404	3.551873	7.761244	2.829712	3.024689	3.884732	2.292108	3.090895	1.797151	3.216094	5.023307	0.831996	2.057524	0.686812
hsa-miR-543	0.164981	1.19429	1.09872	0.220925	0.586065	0.871021	1.327558	0.603104	0.243438	0.38467	0.70349	2.896133	0.553314	0	0.196056	0	0	0.260555	0.877167	0.699099	0.182646	1.016502	0.255351	0.232188	0.959094	0	0.508109	0	0.744026	0.281456	0.735836	0.43783	0.481771	0.642404	1.328095	0.611402	0.273221	0.500725	0.943237	0.336077	0.554962	0.241275	0.417689	0	0.857625	0.486127	0.277332	0.25719	0.228937
hsa-miR-548b-3p	0.164981	1.642149	2.197439	0.331388	3.516392	0.348409	0.885038	5.729484	0	5.000704	4.019944	1.013646	0	0.085617	0.980278	0.771828	0.98936	0	0.877167	3.320722	2.922333	0.435644	2.29816	1.160938	4.635619	1.456881	0	0.417077	0	4.221836	0.630717	1.313489	0.963542	2.569615	1.517823	0.815202	1.912547	0	1.414856	3.024689	0.554962	0.241275	1.253066	0	2.358469	0.162042	0.277332	1.028762	4.578745
hsa-miR-548d-3p	0.329962	2.239294	0.439488	1.21509	0.586065	0	0	0	0.243438	0.38467	0.200997	0.289613	0	0	0.392111	0	0	0.260555	0	0.174775	0.730583	0	0.255351	0	0.319698	0.161876	0.508109	0	0	1.125823	1.156314	0.291886	1.927083	1.284807	0.758912	0.203801	0.546442	0	0.471619	1.00823	0	0.120637	1.169528	0.449288	2.144063	1.782464	0.277332	0	1.373624
hsa-miR-548f-3p	0.164981	0.149286	0	0	0	0	0	1.206207	0	1.154009	2.210969	0.144807	0	0.25685	0.196056	0	0	0	5.263001	0.524325	0.547937	0	0	0.232188	0.479547	0.485627	0.508109	0	0	0.281456	0.105119	0.729716	0.481771	0.214135	0	0	0	0	0	0	0.554962	0	0	0	0	4.861265	0	0.25719	0.915749
hsa-miR-548v	0.329962	0.895717	0.439488	0.773239	1.172131	0.871021	0	0.603104	0	2.308017	1.306482	0.289613	0.414986	0.342466	0.392111	0	0.329787	0.260555	0.877167	0	1.826458	0.726073	0.127676	0	0	0.323751	0.508109	0.834154	0.496018	0.562911	0.420478	0.145943	1.927083	0.428269	1.707551	0.815202	1.639326	3.254715	0.471619	3.024689	0	0	1.587217	2.021794	0.857625	0.486127	0.831996	1.028762	3.205122
hsa-miR-548y	0	0	0	0	0	0.696817	0	0	0	0	0	0	0	0	0	0.154366	0	0	0	0	0	0	0	0	0.319698	0	0	0	0	0	0	0	0	0	0	0	0	0	0	0	0	0	0	0	0	0	0	0	0
hsa-miR-550a-3-5p	0.577433	0.298572	1.538208	0.331388	0.39071	1.742043	1.327558	0.301552	1.217189	1.538678	0.602992	3.909779	0.691643	0.770549	0.980278	1.234924	0	1.04222	3.508667	3.320722	0.730583	1.742576	2.553511	2.089689	1.758338	0.809378	2.032436	0	0.992035	0.844367	10.722188	0.43783	1.927083	0.856538	0.379456	1.834205	2.185768	1.001451	2.358093	2.016459	0.554962	0.482549	1.420141	0.673931	1.286438	0.324084	0.277332	0.771571	0.228937
hsa-miR-550a-3p	1.64981	4.627873	4.175135	1.21509	0.586065	1.567839	0.885038	1.206207	1.704064	1.923348	0.904487	5.502652	0.414986	0.856166	3.529001	1.698021	0.329787	1.56333	12.280335	5.41802	2.557041	4.937298	2.936538	5.572503	2.397734	0.647503	2.540545	0.417077	1.98407	3.94038	54.346775	3.502638	11.080727	5.139229	4.55347	2.649407	4.917978	8.762695	9.432374	2.688612	5.549617	2.65402	6.515942	3.369657	4.716938	2.916759	6.378633	6.429762	2.51831
hsa-miR-550a-5p	4.866939	4.926446	7.25155	2.872031	2.148906	3.484086	1.770077	4.824829	5.112192	11.155416	3.919446	16.942376	3.734873	2.226031	9.214613	9.879396	2.968079	3.387215	7.894501	20.798207	6.757895	5.518156	9.958694	14.62782	3.996223	1.13313	8.129743	0.834154	2.480088	3.377468	16.608879	4.816127	25.052079	7.708844	2.845919	7.336818	7.376967	6.259068	11.790467	8.401913	3.32977	3.619118	6.850093	7.413246	5.574563	9.72253	7.487961	3.600667	2.747247
hsa-miR-551a	0.164981	1.791435	0.659232	0.331388	0.78142	0	0.885038	2.412414	0	0	0	0.144807	0.276657	0.171233	0.392111	0	0	0.260555	0	9.088292	3.835562	0	0	0.696563	0.799245	0.161876	8.129743	0	0.992035	0.281456	0.420478	0.145943	3.854166	0	0.379456	0.203801	0.546442	0	0.943237	6.049377	0.554962	0.241275	0.334151	3.594301	1.072031	0.648169	0.277332	1.028762	0.686812
hsa-miR-551b-3p	0.412452	2.985725	0.659232	0.883702	1.367486	1.393634	1.327558	5.729484	0	0	0.301496	0.289613	0.414986	0.171233	0.196056	0.463097	0.329787	0.52111	0	0.34955	2.374395	0.290429	1.915134	0	0.639396	0.485627	0.508109	0	1.488053	1.407279	2.733107	0.43783	54.921866	0.428269	1.517823	1.834205	1.639326	0.250363	2.829712	2.352536	1.109923	0.965098	2.088443	1.572507	7.718625	0.486127	3.882646	2.057524	8.928553
hsa-miR-552-3p	0	0	0	0	0	0	0	0.301552	0	0	0.200997	0	0	0.085617	0.392111	0	0.329787	0	0	0	0	0	0	0	0	0.323751	0	0	0	0.844367	0	0	0	0	0.189728	0.203801	0	0	0	0	0	0.120637	0.083538	0	0	0.162042	0	0	0.915749
hsa-miR-552-5p	0	0.447859	0.219744	0	0	0	0	0	0	0	0.100499	0.144807	0	0.085617	0.196056	0.154366	0.329787	0	0	0.34955	0	0	0.127676	0	0.319698	0	0	0	0.496018	0.281456	0.105119	0	0	0.642404	0	0	0.273221	0	0	0	0	0.120637	0.250613	0	1.072031	0.486127	0	0	0.228937
hsa-miR-5586-5p	2.144753	0.746431	8.789758	4.528971	0.78142	3.65829	10.177941	1.206207	2.677815	4.231365	2.009972	0.579227	4.703173	5.47946	3.725056	2.624214	3.627652	4.16888	0	3.320722	0.547937	6.825088	0.893729	3.715002	0.959094	1.942508	0	2.085385	3.968141	3.096013	2.10239	0.43783	0	0.856538	2.656191	6.929217	0.273221	0.500725	9.432374	0.672153	0	0.482549	5.680565	4.043589	0.643219	1.620422	0.554664	1.285952	5.03662
hsa-miR-5589-3p	0	0	0	0	0	0	0	0	0	0	0	0	0	0	0	0	0	0	0	0	0	0	0.127676	0	0	0	0	0	0	0	0	0	0	0	0	1.834205	0	0	0	0	0	0	0	0	0	0	0	0	0
hsa-miR-5589-5p	0	0	0	0	0	0	0	0	0	0	0	0	0	0	0	0	0	0	0	0	0	0	0	0	0	0	0	0	0	0	0	0	0	0	0	0.815202	0	0	0	0	0	0	0	0	0	0	0	0	0
hsa-miR-5683	2.062262	0	0.219744	0.110463	1.562841	0	0	2.412414	0.730313	12.309425	0	2.896133	0.553314	0.684933	0.784222	1.38929	0.98936	1.56333	0.877167	0.524325	3.287624	0	0.255351	1.393126	0.639396	0.809378	0.508109	1.668308	0.496018	1.688734	0.210239	0.291886	0.481771	1.927211	2.087007	1.019003	7.650188	0	0.943237	0.336077	0.554962	0.844461	1.08599	0.449288	0	0.972253	0	1.800333	0.457875
hsa-miR-5690	0.164981	0.298572	0.219744	0	0.39071	0.522613	0	0	0	0.769339	1.607978	0	0	0	0	0.771828	0	0.781665	1.754334	0.174775	0	0.726073	0.255351	0	0.639396	0.161876	0.508109	0	0	0.281456	0.420478	0.145943	0.481771	0.428269	0.569184	0.203801	0	0	0	0.336077	0	0.120637	0.334151	0.898575	0	0.324084	0	0.514381	0.915749
hsa-miR-5698	0.08249	0.298572	0.439488	0.220925	0.78142	0.174204	0.442519	0.301552	0.243438	0.38467	0.301496	1.882486	0.138329	0	0.392111	1.080559	0.98936	0.260555	3.508667	0.174775	0.182646	0.580859	0	0.696563	0.479547	0	1.016218	0	0.248009	2.251646	0	0.291886	1.445312	0.214135	0	0.203801	0.273221	1.001451	0.471619	1.00823	1.664885	0.361912	0.417689	0.898575	1.072031	0.324084	0	0	1.144686
hsa-miR-574-3p	54.938664	186.458514	65.483697	65.173005	64.8579	76.127272	43.366881	56.390184	32.864091	43.852327	53.26426	57.19862	74.282469	33.304843	72.344515	39.363217	39.904177	137.312495	68.419012	88.2613	112.692458	26.429065	86.43636	52.938775	54.028936	25.576358	26.929772	32.114926	96.475423	53.195127	30.274412	34.880434	108.398421	65.525172	84.239189	27.105468	171.309556	163.737214	117.904674	102.167257	99.893114	61.04246	40.432254	77.052835	217.62235	65.951164	89.023537	139.654423	102.563891
hsa-miR-576-5p	8.49652	28.513672	19.996699	14.249691	8.40027	12.020096	8.407865	12.665175	7.790007	10.001408	8.441883	10.281271	4.703173	3.339046	8.822502	14.201631	8.904238	13.288306	11.403169	11.88469	10.045519	6.099015	7.532859	15.092195	13.587159	5.665649	8.129743	7.090308	5.952211	21.672089	52.244385	17.221302	61.666657	6.424037	9.676123	11.82043	19.39869	12.267773	23.109316	32.263344	21.088546	4.825491	13.867261	14.377205	21.226219	9.236404	25.514534	13.888285	15.567733
hsa-miR-577	2.887167	1.19429	0.659232	6.5173	4.102458	1.21943	0	21.711729	0	0.38467	5.125429	3.330553	0	0.428083	40.583509	0.308731	1.97872	0	5.263001	0.174775	20.45633	1.452146	5.107023	0.696563	1.278791	3.075638	45.221693	0.417077	0.248009	9.85095	0.946075	0.583773	0	0.214135	0.758912	17.323044	79.507306	0.250363	0.943237	0.672153	8.324426	0.120637	0.501226	30.102274	13.507594	0	0	33.949142	16.483483
hsa-miR-582-3p	269.743892	684.92527	414.217346	271.075514	658.737463	194.237775	255.333573	540.682351	287.743374	87.704654	97.483646	220.830116	67.08938	473.202744	401.913973	192.648217	105.201922	398.649179	382.444734	609.789454	425.564713	193.71633	795.03577	392.629251	388.912431	1462.546823	324.173485	716.538228	257.433134	275.263675	122.359083	466.726474	375.299421	348.182779	95.05368	123.29931	232.511057	298.181991	207.983844	1152.406325	370.159485	168.409634	411.256172	214.53486	400.510887	1925.871216	283.987855	287.796132	725.960043
hsa-miR-582-5p	7.341653	23.139367	14.063613	7.290539	20.707643	7.664988	6.637788	18.394659	15.093138	2.692687	3.61795	7.385138	1.659943	11.900702	8.822502	5.248429	4.287226	7.816651	1.754334	17.477485	6.94054	8.277234	30.131434	10.68063	10.070482	25.090731	9.14596	10.844001	9.672343	15.198608	7.778842	17.951018	16.380206	25.053742	6.261021	4.687412	11.20206	15.772851	11.318849	40.32918	9.989311	15.562208	25.813154	11.232192	19.725376	51.529411	10.815944	9.258857	19.917541
hsa-miR-584-3p	0.164981	1.492862	0.439488	0	0.39071	0	1.327558	0	0.243438	0	0.100499	0.43442	0.414986	0.085617	0.196056	0.308731	0	0.260555	1.754334	0.174775	0	0.580859	0	0	0.159849	0.323751	3.048653	0	0	0.281456	7.568603	0.291886	0.481771	0	0.189728	0.407601	0.273221	0.250363	0	0.672153	0	0.603186	0.334151	0.449288	0.428813	1.134295	0	0	0.228937
hsa-miR-584-5p	26.644427	287.674585	319.727447	177.403128	103.147503	17.594633	127.445527	21.711729	80.334444	84.627298	11.255844	257.466194	36.380427	26.883601	51.170511	40.289411	72.882836	82.856496	1094.704193	13.981988	34.154765	78.125476	73.030426	40.168457	14.066705	48.562706	111.78396	17.93431	67.458393	244.022092	628.824773	79.976894	87.200507	29.550568	12.332314	40.963903	39.343822	74.107363	17.449892	112.921705	326.317507	415.836682	101.498324	30.102274	26.37197	122.665924	322.259656	128.595233	46.245326
hsa-miR-585-3p	0.08249	0.447859	0	0.331388	0	0	0	0	0.243438	0	0	0	0	0.171233	0	0	0	0	0	0	0	0	0	0	0.479547	0	0.508109	0.834154	0.248009	0	0	0.145943	0	0	0.569184	0	0.273221	0	0.471619	0	0.554962	0.120637	0	0.224644	1.072031	0	0	0.25719	0.686812
hsa-miR-589-3p	0.412452	0.149286	2.417183	1.21509	0.586065	1.393634	0.885038	1.206207	0.243438	0	0.502493	2.896133	0.9683	0.856166	0.784222	0.463097	0.98936	0.260555	7.017335	0.174775	1.643812	1.306932	0.510702	1.857501	1.278791	0.323751	1.016218	0.417077	0.496018	1.407279	1.261434	0.43783	1.927083	2.783749	1.897279	0.815202	2.458989	1.752539	4.244568	3.024689	1.664885	1.32701	1.754292	4.043589	1.71525	2.26859	2.218655	0.771571	3.891933
hsa-miR-589-5p	39.842905	36.276556	86.79886	38.882877	54.504078	48.602995	41.154285	42.518802	37.976283	91.551349	34.57152	149.874865	64.461137	31.763745	58.424568	54.491042	92.999818	52.111004	407.882572	69.210841	110.135417	69.557813	63.327082	127.703186	73.210807	24.281353	67.070376	31.280772	43.897557	110.330634	91.769312	54.290884	157.057267	62.955558	53.882725	79.074599	61.474721	140.954207	85.834602	69.903912	54.386251	44.153242	66.91371	85.5893	38.807532	180.190895	94.570174	58.382236	80.814852
hsa-miR-590-3p	6.186787	15.227196	14.942589	8.505629	19.144802	13.587934	6.195269	6.332587	4.868754	8.07806	8.240886	8.688398	5.671473	6.164393	5.881668	7.563912	9.563811	4.950545	1.754334	9.437842	7.671124	9.729381	8.681939	15.092195	11.509122	3.561265	3.048653	5.004924	3.224114	6.192025	9.145395	6.859332	11.080727	10.278458	5.691837	11.616629	4.371536	4.256166	13.205323	13.106984	1.664885	3.739755	9.022073	11.456835	6.861	8.264151	4.991974	9.516047	9.15749
hsa-miR-590-5p	7.176672	26.423664	25.05081	16.017094	36.140697	12.716913	9.292903	9.348105	4.625316	7.308721	4.120443	9.557238	5.809802	4.109595	10.587002	6.483353	4.617012	11.985531	10.526002	11.18559	11.506685	9.293737	9.958694	15.092195	12.308367	5.665649	6.605416	0.834154	5.208185	16.605886	27.856664	20.140167	75.156238	38.11595	20.680341	15.89644	9.835955	10.264871	24.995791	37.640568	8.324426	10.736717	18.712448	21.11652	23.370282	23.982241	12.757267	27.004999	21.062228
hsa-miR-592	0.824905	3.135011	3.076415	0.662776	1.367486	2.961473	3.097634	21.410177	1.460626	11.155416	1.105485	0.289613	4.97983	1.369865	3.921112	2.006752	0.659573	2.344995	0	5.592795	8.219061	3.630366	9.958694	4.179377	12.468216	4.370644	0.508109	2.085385	1.240044	15.480064	0.210239	1.751319	10.117186	3.426153	2.087007	14.877437	67.485583	5.50798	2.358093	3.024689	0.554962	0.603186	3.090895	6.963959	3.859313	31.274139	3.882646	11.830761	10.531114
hsa-miR-598-3p	7.754106	20.153642	29.225945	20.656529	16.605185	18.465654	25.223594	75.689498	21.179081	65.393821	23.516673	11.005304	17.844392	16.780846	6.66589	28.403263	42.872257	22.147177	3.508667	29.362175	11.689331	47.339973	19.406687	35.524705	14.226554	16.673196	25.405446	17.517233	13.640484	5.629114	19.131747	3.064808	52.031242	49.679216	26.941362	11.209028	23.223784	20.529742	58.952337	8.065836	51.611442	34.019711	22.053957	21.11652	26.800782	60.603772	44.650434	56.324712	60.439436
hsa-miR-6087	0.824905	9.106461	2.417183	25.075037	17.777316	9.929644	3.540154	4.221725	0.730313	13.848103	2.813961	14.19105	2.351587	3.852745	3.725056	7.718278	12.202104	14.069971	14.911836	17.477485	10.593456	4.211225	1.021405	11.377193	5.275014	2.26626	44.205475	8.758616	10.41637	9.288038	15.767923	6.275559	19.27083	4.496826	4.932925	9.986225	0.819663	17.52539	4.716187	4.705071	11.099235	24.248092	3.425046	4.043589	37.092282	11.667036	4.991974	8.487285	4.120871
hsa-miR-615-3p	1.7323	17.615776	18.89798	3.313882	1.172131	2.43886	0	4.221725	0.243438	41.15964	0.401994	8.398785	1.383286	0.513699	2.548723	0.926193	6.595732	0	7.017335	1.048649	7.123186	0	10.852423	2.786251	13.906856	9.065038	4.57298	0.834154	0.992035	7.317848	1.156314	2.918865	10.117186	1.927211	0	13.450834	18.579027	18.777203	0	4.032918	4.994656	0.482549	1.169528	6.065383	3.216094	5.023307	1.109328	1.800333	13.278361
hsa-miR-616-3p	0.907395	1.343576	2.417183	1.877866	0.39071	1.045226	0	2.110862	0.243438	1.154009	0.100499	1.30326	0.553314	0.171233	0.392111	0.463097	0.659573	1.302775	0	0.873874	0.365292	0.145215	0.766053	0.696563	0.639396	0	0.508109	0.834154	0.744026	1.407279	1.156314	0.145943	0.963542	0	0.379456	0.815202	1.366105	1.251814	0	1.00823	1.109923	0.482549	0.417689	1.123219	3.859313	0.324084	1.109328	0.514381	1.831498
hsa-miR-616-5p	0.247471	1.791435	1.318464	0.994164	0.586065	1.393634	0.442519	0.904655	0	0.38467	0	0.144807	0	0.085617	0.784222	0.617462	0	0.260555	0	0.699099	0.913229	0.726073	0.510702	1.625313	0.319698	0.971254	1.016218	0	2.232079	5.629114	2.10239	1.167546	4.817708	0	1.517823	1.019003	3.825094	1.752539	2.829712	0.672153	1.109923	1.32701	2.004905	7.63789	3.001688	1.134295	6.655965	0.771571	1.144686
hsa-miR-618	0.329962	0.447859	0.439488	0.220925	0.195355	0.174204	0.442519	0.301552	0.486875	0	0.301496	0	0.691643	0.085617	0.392111	0.154366	0.329787	0	0	0.699099	0.182646	0.290429	0.255351	0.232188	0.639396	0	0.508109	0	0	0	0.630717	0.145943	0.481771	0.856538	0	0	0.819663	0	0.471619	0	0.554962	1.085735	0	0.224644	0.214406	0.648169	0.554664	0.25719	0
hsa-miR-624-5p	1.484829	3.135011	1.977696	1.546478	3.711747	0.871021	2.212596	0.301552	0.486875	4.616034	0.401994	1.013646	0.691643	1.113015	1.960556	1.543656	0.659573	2.344995	0.877167	2.796398	5.114082	2.17822	1.14908	5.340315	5.91441	0.809378	3.556762	1.251231	0.744026	1.688734	21.023897	1.167546	3.854166	0.214135	1.707551	2.241806	1.366105	2.75399	3.301331	2.688612	4.439694	1.085735	1.420141	1.347863	3.644906	5.347392	2.773319	1.800333	1.831498
hsa-miR-625-3p	378.466353	251.547315	637.257455	313.051347	259.626954	229.078632	289.407551	292.20368	140.463559	585.082362	288.430993	346.522273	239.723498	161.044755	580.324566	232.011434	134.882715	115.165318	287.710717	334.169514	1869.562406	526.838715	270.161504	447.889902	288.04776	128.853046	508.617019	261.924335	125.492452	354.352726	212.866962	535.757626	322.304637	132.977556	222.550831	361.74591	766.658078	65.845394	382.482761	278.943496	175.367912	280.361024	231.399471	274.065476	195.967318	433.948937	158.633841	143.51228	182.920869
hsa-miR-625-5p	4.784448	6.568595	10.987197	7.069614	6.837429	4.87772	2.212596	0.603104	2.434377	5.770043	1.808975	3.040939	2.489915	2.140414	6.077723	1.234924	2.308506	2.08444	2.6315	7.515319	19.360455	5.518156	6.766805	7.662191	3.996223	1.618757	4.064871	0.417077	0.992035	2.814557	3.784302	3.940467	6.744791	2.35548	2.845919	4.687412	13.387828	1.752539	5.659424	3.360765	2.774809	2.895295	3.675659	4.942164	2.572875	3.72697	1.386659	2.314714	2.747247
hsa-miR-627-5p	1.7323	2.985725	2.417183	2.761568	5.860654	0.871021	1.327558	0	0.730313	1.154009	1.708476	1.013646	0.553314	0.25685	1.960556	1.38929	0.659573	2.344995	3.508667	1.398199	2.557041	2.759078	1.787458	4.179377	3.996223	0.809378	1.016218	0.417077	0.992035	0.844367	2.10239	1.313489	6.26302	1.284807	1.328095	1.426604	0.819663	1.752539	1.886475	3.696842	1.109923	1.688922	1.83783	1.123219	3.4305	1.782464	3.327983	2.314714	2.51831
hsa-miR-628-3p	0.824905	3.881442	1.977696	0.994164	2.734972	1.21943	0.442519	0.904655	0.730313	0.38467	0.301496	0.579227	0.9683	0.085617	0	0.308731	0	0.260555	0.877167	1.398199	1.643812	1.161717	3.319565	0.696563	0.479547	0	0	0	0.248009	1.97019	3.048465	0.583773	2.890625	1.284807	2.656191	3.464609	4.371536	5.50798	2.358093	2.016459	2.219847	2.050834	2.088443	3.145014	5.574563	2.26859	1.663991	2.314714	4.807682
hsa-miR-628-5p	12.043611	11.793613	10.108222	11.598586	9.963111	17.594633	3.097634	11.458968	5.35563	18.079468	6.130415	13.75663	6.501445	6.078776	8.822502	6.637719	4.617012	11.203866	11.403169	7.165769	27.39687	11.617171	11.107775	8.823129	5.115166	4.046892	4.57298	8.758616	4.712167	10.132405	5.676452	6.129616	4.817708	7.06644	5.881565	7.133018	13.387828	13.519587	12.733705	12.434831	8.879388	1.930196	11.110516	17.746863	7.075406	2.430633	12.479935	5.143809	16.025608
hsa-miR-629-3p	6.021806	8.658602	25.929786	7.511465	11.330597	9.929644	4.425192	3.31707	4.381879	2.692687	3.014958	9.557238	2.351587	2.054798	3.921112	8.027009	4.946799	7.556096	6.140168	5.592795	6.575249	5.082512	2.681187	11.841568	7.193202	2.104384	3.048653	1.251231	7.936282	7.599304	3.574063	6.859332	14.934893	2.783749	4.55347	7.133018	18.032585	4.756892	18.864748	20.836743	14.429005	4.704854	9.105611	16.174356	10.720313	5.99556	24.127874	5.915381	17.628169
hsa-miR-629-5p	149.472762	182.427785	351.810064	208.111764	80.486309	160.26794	146.031333	75.99105	82.281946	293.502855	67.233566	169.713374	53.256519	76.71244	77.245905	184.929939	103.882775	203.49347	138.592358	109.933381	196.526881	125.320235	175.426232	220.810418	166.722427	111.370472	184.443534	105.520472	122.268338	179.005825	345.632874	97.781969	405.169208	63.383827	35.858574	191.572482	152.457309	126.933895	188.647478	296.083398	299.124381	145.006003	161.478404	127.597697	162.734349	69.192007	220.756184	136.053757	107.371574
hsa-miR-642a-5p	2.722186	5.075732	4.175135	2.540643	1.562841	2.787269	1.327558	1.206207	1.704064	0	0.502493	0.289613	1.244958	1.626715	0.196056	0.617462	0.98936	0.260555	0	1.223424	0.547937	2.17822	6.511454	3.947189	0.639396	0.323751	1.016218	0.417077	1.488053	3.377468	0.630717	1.167546	0.481771	0.856538	1.517823	4.687412	0.819663	4.005803	8.489136	8.065836	4.439694	0.723824	7.017168	7.862534	1.286438	1.134295	9.983948	0.25719	6.181306
hsa-miR-6502-5p	0.164981	0.149286	0.219744	0.331388	0	1.21943	0.442519	0	0	0	0.301496	0.144807	1.659943	0.171233	0.392111	0	0	0	0	1.223424	0	0.435644	0.255351	1.160938	0.159849	0.161876	1.016218	0	0.496018	0.562911	0.210239	0	0.963542	0	0.379456	0.203801	0.273221	0	0	0.336077	0.554962	0.120637	0.083538	0	0	0.162042	0	0.514381	0
hsa-miR-6503-3p	0	0.149286	0	0	0.39071	0.174204	0	0.904655	0.486875	0	0	0.144807	0	0	0.196056	0.154366	0	0	0	0.174775	0	0.145215	0	0.696563	0	0	0	0	0.744026	0	0.210239	0	0	0	0.189728	0.407601	0	0	1.414856	0	0	0.241275	0	0.224644	0	0.162042	0	0	0.228937
hsa-miR-6503-5p	0.164981	0.298572	0.659232	0	0.39071	0.348409	0.442519	0	0	0.38467	0.200997	0	0	0	0.784222	0.463097	0	0.52111	0	0.699099	0	0.435644	0	0	0.479547	0	0	0	0	0.281456	0	0	0	0	0.569184	0	0	0	0.943237	0	0	0	0.167075	0.224644	0	0.162042	0	0	0.228937
hsa-miR-6509-5p	3.38211	0.746431	4.614623	2.982493	13.088793	1.393634	3.097634	3.015518	1.947502	1.538678	5.929418	4.778619	2.628244	2.226031	1.176334	6.637719	4.946799	6.25332	2.6315	4.718921	1.643812	3.775581	0.638378	5.340315	2.078036	1.295005	3.556762	3.336616	2.232079	5.066203	2.10239	6.567446	1.445312	1.070673	1.328095	0.815202	0.819663	1.251814	6.131043	3.024689	0.554962	2.050834	3.174433	1.123219	4.073719	0.486127	3.050651	1.543143	1.602561
hsa-miR-6510-3p	20.622622	3.881442	3.515903	2.982493	8.40027	120.200955	42.481842	20.20397	82.525384	5.385373	26.029138	1.013646	1.106629	1.113015	0.196056	14.047266	109.159361	32.569377	14.911836	6.466669	0.182646	3.194722	1.021405	57.35034	33.408425	1.942508	27.437881	50.88339	16.368581	1.688734	3.468943	7.589048	85.273424	35.332201	67.163678	0	1.092884	7.260519	13.205323	4.705071	0	0.241275	20.299665	0.673931	73.970159	0.648169	3.327983	20.060856	40.292957
hsa-miR-6511b-3p	0.742414	2.687152	1.09872	2.872031	1.172131	0.871021	0.885038	0.904655	0.730313	1.538678	1.40698	1.158453	0.276657	0.513699	1.372389	0.308731	0.659573	1.04222	0	2.796398	2.739687	0.871288	1.14908	1.857501	0.479547	0.809378	1.524327	2.502462	1.98407	0.844367	3.048465	2.335092	0.481771	1.713076	2.845919	1.019003	2.73221	2.002902	1.886475	2.352536	0.554962	0.965098	2.088443	0.898575	2.572875	0.324084	1.941323	1.800333	2.51831
hsa-miR-651-5p	4.289505	3.58287	5.713343	4.528971	1.953551	3.309881	0	4.221725	1.217189	6.924052	3.919446	8.253978	2.489915	1.284248	6.469835	5.711526	2.308506	3.12666	0.877167	5.068471	3.287624	2.759078	2.681187	3.482814	3.356827	0.485627	4.57298	1.668308	2.232079	8.443671	3.048465	2.189149	47.213534	3.854422	8.348028	5.502614	3.005431	11.767048	10.84723	10.082295	9.989311	10.857355	6.515942	8.311822	3.216094	5.18535	6.101302	3.343476	11.6758
hsa-miR-652-3p	14.765797	74.64312	43.509302	29.935397	30.084688	21.775535	39.384208	17.490004	28.969088	26.926867	25.526645	26.789227	17.01442	10.445221	29.408339	28.094532	19.787195	12.506641	33.332339	47.713534	41.825888	60.118861	49.410445	63.15503	23.657641	11.978801	47.762238	15.014771	14.38451	26.456836	247.346153	31.815626	65.039052	40.685565	40.791499	32.811883	48.360114	29.042075	48.105107	62.510229	33.852667	28.832308	40.265179	35.718369	29.588063	21.875693	47.701085	31.891618	34.111651
hsa-miR-652-5p	0.247471	1.791435	0.219744	0.220925	0.39071	0.348409	0.885038	0	0.973751	0	0.602992	0.289613	0	0.171233	0.196056	0.154366	0	0.260555	0	0.873874	0.365292	0.580859	0.383027	0.92875	0.799245	0.161876	0.508109	0	1.240044	1.125823	0.630717	0.875659	1.445312	1.284807	0.569184	1.426604	1.366105	0.250363	0.943237	1.00823	0	0.603186	0.918915	0	0.857625	0.486127	1.109328	0.25719	0.457875
hsa-miR-653-5p	0.989886	0.895717	2.636927	3.976658	0	6.793967	3.097634	3.015518	1.217189	23.849511	3.416953	0.86884	4.288187	2.397264	3.921112	4.16787	13.851037	7.034986	0	0.873874	0.365292	4.211225	2.170485	3.250627	1.43864	2.26626	0	1.251231	2.480088	3.096013	1.681912	1.897262	3.854166	4.496826	6.450749	3.464609	2.73221	1.001451	7.545899	4.368995	0.554962	0.603186	3.341509	5.616096	3.001688	0.486127	0.554664	7.458524	1.602561
hsa-miR-654-3p	24.912127	53.743046	54.276756	13.80784	41.024575	26.653255	26.108632	17.490004	12.415323	14.617442	11.858835	10.570884	6.224788	24.65757	46.857288	4.322236	10.223384	52.632114	35.086673	19.400008	9.13229	14.666679	20.428091	8.823129	32.60918	8.579411	12.194614	21.688002	27.280968	7.88076	20.603419	7.734992	15.416664	13.062208	38.704492	10.393826	28.141761	14.521037	32.54169	7.393683	27.748087	6.393776	7.769008	7.413246	104.201441	8.750277	8.319957	39.607332	9.15749
hsa-miR-654-5p	0.989886	1.940721	0.659232	1.436015	2.344261	1.045226	1.327558	0.301552	0	0	0.602992	2.896133	0.138329	1.027399	1.960556	0.154366	0.98936	4.429435	0.877167	1.398199	0.913229	1.161717	1.021405	0.92875	1.598489	1.13313	1.524327	1.251231	2.480088	0.281456	0.210239	0	1.927083	0.214135	2.087007	1.630404	2.185768	1.001451	0.943237	0.336077	0.554962	1.32701	0.417689	0.224644	1.929656	0.324084	0.277332	0.514381	0.457875
hsa-miR-655-3p	2.969658	3.58287	6.592318	1.656941	4.688523	1.393634	5.31023	1.507759	0.730313	0.769339	0.602992	2.027293	1.936601	1.797948	4.117168	0.617462	1.97872	3.12666	2.6315	2.272073	0.913229	0.580859	1.14908	1.393126	3.516676	0.485627	0	0.417077	2.232079	0.281456	0.630717	0.291886	1.445312	1.713076	2.845919	1.019003	2.185768	1.752539	0.943237	0.336077	3.884732	0.723824	1.08599	0	3.644906	0.810211	0.554664	1.800333	1.602561
hsa-miR-656-3p	0.412452	0.746431	1.538208	0.331388	2.539617	1.567839	0.885038	0.904655	0	0.38467	0.200997	0.289613	0.276657	0.171233	1.568445	0.154366	0.329787	1.04222	0	0.873874	0.730583	0.580859	0.510702	0.92875	1.918187	0	0	0.417077	1.736062	0	0.210239	0.43783	0.481771	0.428269	1.138367	0.407601	0	0	0	0.336077	0.554962	0.241275	0.501226	0.224644	1.072031	0	0	0.771571	0.228937
hsa-miR-659-5p	0.989886	1.492862	1.318464	2.319717	0.586065	1.742043	1.327558	0.301552	0.486875	2.692687	0.904487	2.172099	0.553314	0.941782	0.588167	1.080559	0	0.260555	0.877167	2.796398	0.182646	1.452146	0.638378	0.92875	0.479547	1.295005	0.508109	0.834154	0.496018	2.814557	0.946075	1.167546	0	1.498942	2.276735	2.853207	2.185768	2.002902	0.471619	0.672153	1.109923	1.085735	0.918915	2.246438	0.428813	0.324084	1.386659	1.028762	2.060435
hsa-miR-660-5p	15.920664	15.973628	26.14953	24.522724	32.03824	14.110547	27.878709	23.219487	25.317522	25.388189	14.270802	10.426078	25.729123	11.729469	23.526672	15.127825	19.457409	31.527157	23.683504	27.614426	20.091038	28.607284	17.491553	63.387218	26.375072	7.931909	13.210832	13.346463	35.713267	33.774684	75.686031	26.999499	161.874975	75.589496	117.251844	40.760103	16.66648	30.043526	49.991582	23.525355	37.182437	52.959763	34.166926	53.689876	39.021939	27.223085	54.079718	38.32138	57.692189
hsa-miR-664a-3p	8.166558	18.810066	7.031806	6.185912	25.396166	16.375203	13.718095	12.062071	15.823451	13.078764	17.687754	18.680056	31.538925	8.561656	13.919947	9.261933	13.52125	16.154411	20.174837	10.661266	13.515789	28.607284	14.171988	20.664697	17.583382	16.673196	5.081089	10.009847	12.40044	13.228418	12.509219	10.7998	14.934893	25.910281	39.273676	11.412829	13.93427	23.283732	33.484927	25.205738	8.324426	22.076621	21.302117	9.435041	21.869438	11.991121	8.042625	15.945809	40.979769
hsa-miR-664a-5p	1.154867	2.38858	1.538208	1.436015	3.516392	4.87772	4.425192	1.809311	1.947502	4.616034	2.612964	2.027293	3.873201	1.455482	3.725056	1.543656	2.638293	1.823885	1.754334	1.223424	1.095875	4.211225	3.574916	2.089689	2.557583	2.590011	0.508109	1.668308	1.488053	0.844367	1.576792	1.021603	0.963542	2.783749	2.466463	1.019003	1.912547	1.752539	5.187806	0.672153	0	0.965098	1.420141	0.673931	3.216094	1.45838	0.831996	4.372238	3.662996
hsa-miR-664b-3p	0.494943	4.329301	3.515903	2.319717	2.148906	2.090451	1.770077	0.904655	2.677815	1.538678	2.713462	3.185746	5.948131	1.198632	1.7645	1.543656	1.97872	2.866105	5.263001	1.922523	1.826458	3.194722	3.319565	3.250627	3.676525	3.237514	2.032436	2.502462	1.240044	2.814557	3.048465	2.189149	3.854166	4.068556	3.60483	2.445606	2.185768	5.007254	5.659424	3.360765	0	6.63505	3.425046	0.898575	5.788969	4.051054	1.941323	3.600667	2.289373
hsa-miR-668-3p	0	0.149286	0	0	0	0	0	0	0	0	0	0.144807	0	0	0	0	0	0.260555	0	0	0	0	0.510702	0	0	0	0	0	0	0	0	0	0	0.214135	0	0.203801	0	0	0.471619	0	0	0.120637	0.083538	0	0	0	0	0	0.228937
hsa-miR-671-3p	2.474715	4.180015	7.031806	3.976658	3.321037	1.21943	1.327558	5.427932	1.704064	1.923348	1.105485	3.475359	2.213258	0.684933	2.352667	1.38929	1.97872	2.60555	1.754334	2.446848	0.913229	3.049507	2.29816	7.197816	3.356827	2.26626	1.016218	0.834154	1.240044	4.221836	1.576792	1.897262	5.781249	1.498942	4.174014	2.649407	2.185768	4.506529	2.358093	2.352536	3.884732	1.930196	3.759197	6.065383	3.644906	1.944506	1.941323	4.629428	1.831498
hsa-miR-6715a-3p	0	0	0.219744	0	0	0	0	0	0	0	0	0	0	0	0	0	0	0	0	0	0.365292	0.145215	0	0	0	0	0	0	0.248009	0	0	0	0	0	0.189728	0	0	0	0	0	1.109923	0	0	0	0	0.162042	0	0	0
hsa-miR-6715b-3p	0	0	0	0	0	0.174204	0	0	0	0	0	0	0	0	0	0	0	0	0	0	0.182646	0	0.255351	0	0.159849	0.323751	0	0	0	0	0	0.145943	0	0	0	0	0	0	0	0	0	0	0	0	0	0	0	0	0
hsa-miR-671-5p	2.392224	8.807888	7.25155	2.098792	4.297813	2.613064	4.867711	6.634139	0.730313	3.077356	1.205983	5.502652	1.659943	0.941782	2.156612	0.771828	2.308506	3.12666	1.754334	5.942345	6.027311	6.389444	2.553511	4.179377	1.758338	1.942508	2.540545	1.668308	2.232079	2.251646	1.471673	4.52424	3.372395	2.569615	5.312381	4.07601	5.737641	6.008705	5.187806	6.049377	3.32977	1.447647	4.343961	4.492877	6.861	3.564928	1.941323	4.115047	6.181306
hsa-miR-6718-5p	0.577433	0.895717	0.439488	0.331388	2.344261	2.090451	1.770077	0.603104	0.243438	1.538678	0.301496	0.43442	1.106629	0.25685	1.176334	1.543656	0.98936	1.56333	1.754334	2.796398	0.913229	1.452146	0.510702	2.321876	0.799245	0.485627	2.032436	0	0.496018	1.407279	0.525597	0.145943	0	0.214135	0.379456	1.834205	0.273221	0.250363	3.301331	0.336077	0.554962	0.482549	0.501226	0.224644	0	0.486127	0.554664	0.25719	0.228937
hsa-miR-6720-3p	2.557205	1.19429	3.296159	7.842853	1.953551	1.916247	0.885038	13.268279	1.704064	1.923348	0.301496	3.620166	0.829972	2.397264	1.176334	12.040514	0.659573	0.260555	46.489842	0.34955	0.913229	0.145215	0.255351	7.430004	0.479547	5.503773	0	7.507385	0	0	0.630717	4.086411	1.445312	6.638171	0.379456	2.038005	0.546442	0.500725	0	1.344306	4.994656	0.120637	0.835377	0	0	1.782464	7.487961	1.800333	0.686812
hsa-miR-675-3p	12.373573	9.703606	36.257752	6.959151	4.297813	44.944705	5.752749	39.503284	9.494071	21.926163	2.210969	179.849838	35.412127	2.825347	28.624117	2.315483	2.968079	3.908325	14.034669	12.409014	11.141394	1.306932	6.128427	3.250627	2.397734	0.647503	203.243564	1.668308	1.736062	38.277975	0.735836	13.426778	104.062484	1.927211	257.081309	46.058916	22.950563	7.761244	73.100898	4.032918	6.659541	3.136569	18.29476	6.739315	10.077094	11.829079	535.527879	105.705282	31.364404
hsa-miR-676-3p	0	0	0	1.988329	0.195355	0.696817	0	0.301552	0.486875	0.38467	0.100499	0.579227	0.553314	0.684933	0.392111	1.38929	0	0	0	4.718921	0.730583	1.452146	0.383027	1.160938	0.959094	0.323751	1.524327	0	0	0.281456	0.420478	0.291886	0	0	1.138367	1.019003	0	0.500725	0	0	0	0.120637	0.250613	0.898575	0	0.162042	0	0.771571	0.228937
hsa-miR-6806-3p	0.824905	0.447859	0.878976	1.546478	1.367486	0.174204	1.327558	2.110862	1.704064	3.077356	0.904487	1.882486	1.798272	1.027399	0.980278	1.38929	2.308506	1.04222	4.385834	2.097298	2.19175	1.742576	1.532107	2.089689	2.237885	0.809378	2.032436	1.668308	0.496018	1.125823	7.883962	0.729716	1.927083	1.498942	1.897279	2.038005	0.819663	0.250363	0.943237	0	1.109923	0.482549	1.587217	1.572507	0.214406	0.162042	0.554664	0	0.686812
hsa-miR-6808-3p	0.494943	1.791435	0.659232	1.325553	0.195355	0	0	0.301552	0	0	0.200997	1.013646	0.138329	0.085617	0	0.308731	0	0.52111	0.877167	0	0	0.290429	0.127676	0.464375	0	0.161876	0.508109	1.668308	0.248009	0	0.840956	0.43783	0	0.428269	0.189728	0.611402	0.819663	0.500725	0.471619	0.336077	0	0	0.417689	1.123219	0.643219	0.486127	0	0	0
hsa-miR-6842-3p	0.989886	16.122914	8.570014	6.296375	4.688523	4.87772	5.752749	4.824829	2.921253	2.692687	4.019944	7.964365	12.587904	1.284248	3.529001	2.624214	2.968079	1.04222	17.543336	3.845047	5.114082	7.551161	4.851672	11.609381	3.836374	3.075638	2.540545	2.085385	1.98407	5.91057	7.358364	5.83773	2.890625	3.426153	2.845919	4.279811	2.73221	1.752539	2.358093	8.065836	5.549617	3.136569	5.513489	4.492877	1.71525	6.967813	3.882646	1.028762	6.63918
hsa-miR-6892-5p	1.7323	2.537866	3.076415	4.418509	3.907102	1.916247	5.31023	3.015518	2.434377	3.846695	2.713462	4.054586	2.766572	1.797948	7.842224	0.617462	3.297866	3.908325	5.263001	4.369371	2.374395	2.904293	0.766053	3.715002	2.877281	1.942508	7.621634	4.17077	0.992035	0.844367	0.630717	0.583773	0.963542	0.428269	2.087007	0.611402	0.819663	1.251814	1.886475	2.016459	0.554962	0.241275	0.918915	0.898575	1.072031	2.430633	0.554664	2.571905	3.891933
hsa-miR-708-3p	133.469608	120.026137	168.104122	208.443152	228.9562	154.344995	86.291242	203.547455	80.334444	56.931091	46.530854	43.87641	64.737794	137.928283	94.498798	40.752507	76.840275	137.05194	34.209506	333.64519	82.738547	116.897785	10.469397	231.026673	235.457464	45.810819	20.324356	137.218322	202.127171	54.602406	36.686701	46.118063	506.822837	91.863722	158.612527	90.283627	113.659929	68.349021	74.044135	85.363431	119.316775	48.013635	66.328946	33.921219	265.863758	54.770254	323.091652	212.953706	103.47964
hsa-miR-708-5p	72.096685	92.10961	64.604721	83.730741	203.169324	71.946369	47.349553	106.749332	26.778148	15.771451	18.290746	15.639116	34.582155	47.174726	40.191397	12.812341	26.05314	56.540439	12.280335	152.40367	41.277951	54.745919	5.745401	115.165055	149.139046	17.320698	2.540545	22.522156	74.650649	14.354241	25.649155	21.015826	321.822866	99.144297	101.124973	33.015683	72.403561	43.312749	49.048344	59.485541	36.627475	31.606966	35.08584	11.906123	229.629101	35.001109	118.975381	171.288851	99.129832
hsa-miR-7-1-3p	18.56036	27.020809	28.34697	23.307634	20.902998	20.73031	19.470844	13.871382	20.448768	16.92546	13.567312	30.5542	10.374646	16.952079	20.977949	53.564849	10.223384	22.668287	28.946505	51.558581	302.461444	25.267347	37.919644	51.313462	20.140964	13.921309	26.929772	21.270925	7.192255	19.701899	12.929697	15.032153	20.234372	5.995767	17.265239	17.526844	22.1309	39.056583	27.353884	33.271574	19.978623	10.61608	27.149757	74.132465	15.222844	24.954495	21.077224	15.431428	35.943149
hsa-miR-7-2-3p	0	0	0	0	0	0	0	0.301552	0	0	0	0	0	0	0	0	0	0	0	0	0	0.145215	0.255351	0	0	0	0	0	0	0	0	0.145943	0	0	0	0	0	0	0	0	0	0	0	0	0	0	0	0	0
hsa-miR-744-3p	8.908973	24.930802	23.952091	58.655704	5.665298	6.793967	9.292903	35.281559	6.572818	18.079468	6.029916	45.903703	4.841502	3.681512	6.077723	9.416299	7.255305	9.119426	28.069338	11.709915	10.410811	4.356439	5.490049	8.126566	4.795468	2.428135	12.194614	3.753693	5.952211	21.109178	9.776112	6.567446	66.484365	13.276342	13.470681	6.114015	5.737641	16.774302	13.205323	27.558273	34.96259	11.098629	5.262876	9.435041	15.43725	29.977802	30.229176	19.546475	28.159283
hsa-miR-744-5p	19.715226	43.29301	25.05081	52.248866	17.972671	21.427127	21.240921	41.614146	14.119387	60.008447	14.974292	89.924919	9.406346	6.592475	18.037115	15.28219	16.819116	16.675521	52.630009	24.818029	24.657183	26.28385	16.470148	28.094701	12.308367	10.198168	25.405446	20.436771	24.056854	38.559431	15.767923	17.075359	103.580713	22.484128	29.597553	14.266036	16.939701	29.793163	21.222841	30.919038	59.380907	11.219266	14.368487	9.435041	24.013501	36.297447	34.389154	15.174238	19.917541
hsa-miR-758-3p	5.196901	7.16574	19.557212	4.087121	10.744532	5.400333	6.195269	4.824829	2.434377	3.462026	3.416953	4.923426	1.521615	3.424663	12.743614	0.463097	2.638293	8.598316	4.385834	5.243246	4.200853	3.920795	4.085618	2.089689	6.713655	1.942508	2.540545	2.502462	25.296898	1.407279	7.253245	2.335092	5.299478	3.426153	13.280953	5.910215	5.737641	3.505078	6.602662	3.024689	11.654197	2.774657	2.088443	1.797151	31.303313	3.402886	3.327983	12.087952	2.51831
hsa-miR-758-5p	10.641273	11.942899	21.315163	7.621928	13.674858	10.626461	9.292903	7.237243	2.434377	9.232069	5.326426	8.688398	2.628244	5.308227	26.075394	4.630967	8.574451	27.358277	15.789003	11.010816	4.200853	5.082512	6.128427	2.089689	11.988669	3.399389	6.097307	6.256154	18.352651	3.096013	3.679182	1.897262	5.781249	1.284807	11.004218	1.426604	3.278652	4.256166	3.301331	3.360765	4.994656	1.809559	1.921367	0.898575	14.150813	1.782464	1.109328	5.915381	3.434059
hsa-miR-7-5p	1.237357	10.450037	19.117724	4.418509	3.516392	3.484086	3.982673	5.427932	0.973751	3.077356	3.416953	32.002266	0.9683	1.198632	5.293501	12.966707	4.617012	1.56333	10.526002	6.641444	4.748791	4.06601	4.723996	12.073756	6.234108	2.26626	11.686505	2.502462	0.496018	0.281456	5.150855	2.189149	2.890625	1.927211	1.897279	3.668409	0.819663	1.502176	2.358093	3.024689	1.664885	0.965098	2.840282	6.065383	0.428813	4.537181	1.386659	2.314714	1.144686
hsa-miR-760	1.072376	1.642149	1.757952	5.854524	3.125682	0.348409	1.770077	0.301552	1.704064	6.154713	1.507479	3.185746	0.691643	0.171233	0.784222	2.77858	0.98936	3.908325	8.771668	5.243246	3.47027	2.759078	0.255351	3.947189	1.598489	1.780633	3.048653	5.839078	0	0.281456	0.630717	0.43783	0.963542	2.569615	0.94864	0.203801	0.273221	3.755441	0	2.352536	0	0.361912	3.007358	0.673931	1.072031	0.972253	0	0.771571	2.747247
hsa-miR-7641	0.08249	0	0	0.552314	1.367486	0.522613	0.442519	0.603104	0.243438	0.769339	0	0.289613	0.276657	0.684933	0.196056	0.154366	0.329787	1.823885	0.877167	0.174775	0.365292	0	0.255351	0	0	0	0	0.417077	0.248009	0	1.99727	0.291886	1.445312	0	0	1.019003	0	0.250363	0	0	0	0.603186	0	0.224644	0	0	0	0	0
hsa-miR-766-3p	2.969658	11.49504	23.952091	25.406425	9.572401	11.671687	5.31023	6.935691	4.138441	29.234885	5.225927	7.240332	9.406346	5.393843	10.194891	5.248429	5.936159	9.379981	2.6315	15.380187	19.360455	12.052815	6.511454	16.48532	10.869727	4.046892	7.113525	6.256154	7.192255	10.132405	13.560414	2.918865	19.27083	8.565382	8.1583	8.763422	12.294944	6.008705	47.633488	9.410142	2.219847	5.669952	9.5233	14.826493	4.502531	14.583795	13.866594	11.05919	14.880922
hsa-miR-767-3p	0	0.746431	1.09872	3.976658	0	0.348409	0	0	0	0	0.200997	0	0	0	0	2.932946	0	0	0	0	0.182646	0	0	2.554064	0	0	0	0.417077	0	0	0	0	0	0	0	0	0	0.751088	0	0	0	0	4.427499	0	0	0	0.277332	5.143809	0
hsa-miR-767-5p	0.164981	4.77716	15.382076	408.601599	0.195355	0.696817	0.885038	0	0	1.538678	0.301496	0.43442	0.414986	0	0.196056	78.8808	0.329787	0	0.877167	0	1.278521	0.290429	0	59.904404	0	0.161876	1.524327	0	0.248009	0	0.315358	0	0	0	0.189728	0	0.273221	12.518136	0	0	0	0.241275	93.562241	0.673931	0.428813	0.162042	0	98.246758	5.723431
hsa-miR-769-3p	0.742414	1.343576	1.977696	2.651105	1.172131	0.696817	3.982673	2.412414	1.704064	0.769339	0.803989	3.040939	1.244958	0.342466	0.196056	1.234924	0.98936	0.260555	1.754334	3.320722	2.374395	1.88779	2.170485	0.464375	2.877281	1.13313	1.016218	0.417077	1.488053	1.688734	1.156314	0.875659	1.927083	3.426153	2.087007	2.853207	2.185768	5.50798	4.244568	5.713301	2.219847	1.32701	2.589669	1.797151	2.358469	3.889012	2.218655	0.771571	1.831498
hsa-miR-769-5p	13.033497	14.630052	13.843869	25.958739	23.637969	12.542708	18.143287	28.64742	17.04064	58.469769	15.778281	40.690664	12.587904	10.445221	13.331781	17.752039	12.861677	9.901091	27.192171	22.545956	16.803414	13.359747	12.256855	17.414071	26.215223	15.540066	14.735158	16.683079	15.376546	27.019747	9.355634	10.653856	69.374989	29.550568	40.981227	49.727325	11.748502	25.787359	22.166079	44.362098	18.313738	25.937014	28.987587	12.355411	18.010126	30.463928	27.178525	9.773238	21.062228
hsa-miR-7702	1.072376	2.38858	8.570014	1.546478	0.976776	2.43886	7.965345	0.301552	2.677815	3.077356	2.813961	0.289613	2.489915	1.883564	0.980278	6.328988	1.97872	0.260555	0	2.097298	0	6.679873	0.255351	21.129073	0.959094	0.971254	1.016218	1.668308	0.744026	2.251646	0.210239	0	0.481771	0.856538	1.707551	1.630404	0	0	2.829712	2.352536	0	1.32701	1.336603	6.290027	0.428813	2.106548	0.277332	0.771571	6.410243
hsa-miR-7704	0.659924	1.19429	1.757952	2.651105	3.516392	1.045226	1.770077	1.507759	0.730313	4.616034	3.61795	3.764972	0.9683	4.366445	6.469835	1.698021	4.617012	3.908325	3.508667	7.165769	7.123186	3.194722	1.276756	5.80469	6.553806	2.26626	7.113525	5.004924	0.992035	2.251646	1.681912	0.729716	3.854166	2.141346	1.707551	2.853207	0.819663	2.253264	0.943237	1.344306	0	1.32701	1.169528	0.224644	4.502531	1.45838	0.831996	1.285952	2.747247
hsa-miR-770-5p	0	0	0	0.331388	0.195355	0	0.442519	0	0	0.769339	0	0	0	0	0	0	0	0	0	0	0	0	0	0	0.159849	0	0	0	0	0	0	0	0	0	0	0	0	0	0	0	0	0	0	0	1.072031	0	0	0	0
hsa-miR-7706	0.659924	1.343576	2.636927	3.092956	1.367486	0.696817	0.442519	0.301552	1.460626	1.538678	0.602992	3.475359	0.9683	1.027399	1.372389	0.463097	0.98936	1.302775	2.6315	1.398199	1.095875	4.792083	0.383027	1.625313	1.118942	1.13313	1.524327	1.251231	1.240044	1.407279	1.471673	1.751319	2.408854	3.640287	1.138367	1.834205	1.092884	2.503627	1.414856	0.336077	1.664885	2.533383	3.425046	2.695726	1.286438	1.296337	2.495987	1.028762	2.289373
hsa-miR-7974	0	0	0.219744	0.220925	0.78142	0	0	0	0.243438	2.692687	0	0.43442	0	0.171233	1.372389	0.308731	0.329787	0.781665	1.754334	1.398199	1.278521	0	0.127676	0	0.319698	0.485627	2.540545	0.417077	0	0.281456	0.420478	0	0.481771	1.070673	0.569184	0.815202	0.273221	0.250363	0	0.672153	0	0	0.250613	1.347863	0.214406	1.45838	0.277332	0	0.686812
hsa-miR-802	0	0	0	0	0	0	0	0	0	0	0	0	0	0	0	0	0	0	0	0	0	0	0	0	0	0	0	0	0	0	0	0	0	0	0	0	0	0	0	0	0	0	0	0	0	0	0	0	0
hsa-miR-873-5p	0.989886	0	0	0.220925	0.195355	1.742043	0	0	0	0	0	0	0	0	0	0	1.648933	0	0	0	1.278521	0	0	0.464375	0.479547	0.161876	0	0	1.240044	1.407279	0.210239	1.459432	0.481771	0	3.415102	0.203801	3.551873	0	0	7.72976	2.219847	0	0.083538	0	1.286438	0	0	1.285952	1.602561
hsa-miR-874-3p	13.61093	24.035085	9.009502	21.429768	24.02868	17.246224	6.637788	21.108625	11.198135	6.924052	7.235899	6.805912	6.501445	4.109595	9.018557	13.121072	7.255305	18.238851	4.385834	22.545956	13.515789	13.359747	2.936538	16.949696	13.747007	8.579411	2.032436	12.095232	26.288933	15.480064	6.09693	8.756594	25.53385	14.561149	36.23803	9.782425	17.212922	20.780105	35.843021	16.467749	23.863355	18.216228	11.110516	11.007548	34.305001	7.129856	16.362581	30.091285	20.604353
hsa-miR-877-5p	0	7.912171	5.713343	4.308046	2.148906	0.871021	2.212596	0.904655	0.730313	4.231365	0.803989	7.819558	0.553314	0.085617	2.156612	1.080559	1.648933	1.56333	9.648835	0.699099	8.219061	2.323434	1.14908	1.625313	1.43864	0.647503	2.540545	0.834154	0.248009	1.688734	2.522868	2.189149	2.408854	3.212018	1.897279	1.019003	2.458989	4.506529	3.301331	2.688612	4.439694	0.723824	1.670754	4.492877	2.358469	7.129856	1.941323	2.057524	2.51831
hsa-miR-885-5p	1.072376	0.149286	0.878976	0.110463	0	0.174204	0.442519	0.904655	0.243438	0	0.301496	0	0	0.085617	0	0.617462	0	0	0	0.174775	0	0.145215	0.255351	0	0.319698	0.161876	0	0	0	5.347658	0.420478	1.459432	0	0.214135	0.189728	0.407601	0.273221	0	0.471619	0.336077	0	0	0.250613	38.863383	0	0	1.941323	0.514381	0
hsa-miR-887-3p	1.484829	3.732156	1.538208	2.098792	5.079233	2.43886	3.097634	3.618621	2.190939	0.38467	0.70349	0.144807	1.521615	0.770549	1.7645	0.308731	2.308506	1.302775	1.754334	2.796398	2.374395	0.726073	1.276756	0.696563	2.237885	1.456881	0.508109	0.834154	1.98407	2.251646	1.051195	0.583773	2.890625	1.713076	7.019932	1.019003	1.366105	4.256166	2.358093	1.00823	2.219847	1.32701	1.670754	1.572507	14.365219	3.240843	1.109328	2.571905	3.662996
hsa-miR-887-5p	0.08249	0.298572	0	0.110463	0	0.871021	0	0	0.243438	0.38467	0	0.289613	0.553314	0.085617	1.176334	0	0.329787	0.52111	1.754334	0	0.365292	0.145215	0	0	0.319698	0.809378	0.508109	0	0	0	0	0.291886	0	0	0.569184	0.611402	0	0.500725	0	0.336077	0	0.120637	0.835377	0.224644	0.857625	0	0.277332	0.514381	0.228937
hsa-miR-889-3p	15.013269	11.942899	25.270554	14.802004	19.144802	18.465654	20.355883	10.855864	7.790007	11.155416	6.632908	12.163757	4.426516	13.9555	27.055672	4.476601	6.265945	14.330526	21.052004	12.933339	9.314936	10.165025	8.681939	8.358754	7.672748	6.475027	6.605416	3.336616	26.78495	4.221836	13.980892	7.151219	9.153644	8.779517	28.648913	13.043233	6.830525	8.011607	2.829712	3.024689	11.654197	4.222305	6.348866	3.818945	24.65672	8.102109	3.327983	9.773238	9.15749
hsa-miR-891a-5p	0	0.746431	0.659232	3.313882	0	0.522613	0	0.301552	0	20.772155	5.02493	1.013646	0.138329	0.599316	0.588167	0.926193	1.319146	0.52111	2.6315	0	0.365292	7.551161	0.127676	0.232188	0.479547	2.26626	3.048653	1.668308	0.248009	6.192025	0.735836	0.43783	1.445312	0.642404	1.138367	1.019003	0.273221	0	0	5.041148	1.109923	0.241275	0	1.347863	0	2.26859	0.277332	0.25719	0.915749
hsa-miR-892a	0	0	0	0.110463	0	0	0	0	0	0.38467	0.100499	0	0	0.171233	0	0	0	0	0	0	0	0.145215	0	0	0	0	0	0	0	0	0	0	0	0	0	0	0	0	0	0	0	0	0	0	0	0	0	0	0
hsa-miR-92a-1-5p	1.814791	6.717881	5.933087	6.185912	13.674858	4.87772	3.097634	2.713966	1.704064	6.154713	1.708476	1.882486	0.553314	2.99658	8.038279	10.033761	6.265945	5.471655	2.6315	4.893696	3.104979	4.646868	3.191889	16.020945	2.717432	4.694395	9.654069	0	4.464158	5.629114	1.366553	2.043205	9.635415	4.282691	6.450749	3.260808	12.568165	3.505078	9.432374	3.360765	0.554962	2.533383	3.675659	9.435041	3.4305	18.310765	7.210629	9.001666	8.241741
hsa-miR-92a-3p	8809.076593	21762.35094	12044.38564	13809.27595	16994.72326	7676.660128	6903.299379	8907.839743	6418.722113	10439.54649	7380.014466	24771.05709	7622.045266	5977.234727	23355.90718	19613.99657	11098.63785	12156.71551	30406.1107	20619.93688	13967.47224	10928.12776	6815.704912	24930.91258	9795.222339	26445.63081	16767.59403	6562.706062	9794.611513	18539.76842	49366.94942	11449.10106	32005.95854	12404.81452	17007.20928	11826.74755	24788.24691	18015.85046	23753.54716	12379.71402	19125.64667	9616.117719	13201.7993	21398.22365	14039.75049	22553.67769	30797.15169	13474.20855	14951.4344
hsa-miR-92b-3p	58.238284	253.786608	162.830267	52.690717	246.342806	66.894445	54.42986	121.52537	59.642239	91.16668	61.806641	167.830888	114.674426	35.530874	58.816679	211.172084	58.702013	49.244899	255.255545	144.888351	264.83641	142.891206	211.175392	107.270676	128.678383	149.896885	161.578633	18.768463	90.771221	335.77665	134.342705	114.419498	68.893218	151.821396	73.045243	193.202886	781.958453	240.598567	139.599134	137.455289	128.196163	134.028011	151.203265	428.845077	158.66063	207.738065	415.997835	61.468522	209.706528
hsa-miR-92b-5p	0.08249	0.895717	0.219744	0.110463	1.367486	0	0	0.301552	0.486875	2.308017	0.401994	0.86884	0	0.171233	0	0.154366	0.329787	0.260555	3.508667	1.922523	0.547937	0.580859	1.404431	0.696563	0	0.323751	0.508109	0	0	1.688734	0.210239	1.167546	0	0.642404	0.189728	0.611402	3.551873	0.250363	0	0.672153	0	0.241275	0.167075	2.471082	0.214406	0.810211	0.554664	0	0.915749
hsa-miR-93-3p	4.124524	14.779338	16.70054	11.598586	19.144802	3.832494	3.540154	9.046554	3.16469	4.616034	6.130415	8.978011	10.236318	3.681512	7.058001	6.792085	8.574451	9.640536	16.66617	22.720731	12.419914	5.9538	11.746152	14.860007	8.471993	6.313152	6.097307	2.502462	6.20022	14.354241	23.862124	8.464708	22.643226	19.914513	19.162518	17.526844	22.1309	12.267773	38.201114	20.500667	9.989311	10.495443	13.700185	13.927918	19.510969	17.986681	16.639913	26.490618	41.437644
hsa-miR-934	0	0	0.219744	0.331388	0	0.522613	0	0.301552	0	0.769339	3.718448	0.43442	8.576374	0	0.196056	4.476601	0	0.781665	0	0	5.296728	0.290429	1.276756	0	0	8.903163	0	0.417077	0.992035	0.562911	0	0.583773	0.481771	0	0.189728	0	0.819663	5.007254	0.943237	0.672153	0.554962	7.96206	2.673207	0	0.214406	0.486127	1.109328	0.514381	0
hsa-miR-935	0.08249	0.298572	1.538208	0.110463	0.195355	0	0	8.44345	0.243438	63.855143	0.401994	0.43442	0.553314	0.25685	0.588167	2.006752	0	0.260555	0.877167	0	9.13229	0	0	0.232188	1.278791	0	1.016218	1.668308	0.248009	59.387153	0.315358	0	0.481771	0	0.379456	6.929217	0.546442	0.751088	0.471619	0	0	28.591034	0.250613	0.673931	0	0.324084	13.866594	0	0.457875
hsa-miR-93-5p	2228.810462	3203.38414	3707.739668	3090.525966	4938.18671	1595.71123	2691.844239	5263.586416	2012.012677	5975.456545	2856.572312	3497.369805	3117.097113	1509.676855	4943.345814	4724.666644	4858.086235	3117.540798	2885.878842	6061.191821	5487.593053	2819.051812	2968.58466	7634.096472	2217.264419	5732.018039	4272.687825	1823.460496	2983.793865	6128.697871	16919.19171	4611.076596	17162.11971	15655.59113	9485.825998	7973.287459	9699.071677	4603.669566	9222.03195	8156.912774	4957.473281	3557.834474	6227.23545	7127.05024	6568.978888	5919.076463	5627.341374	8696.381253	10939.5379
hsa-miR-937-3p	0.824905	18.66078	4.614623	6.738226	0.39071	1.742043	1.327558	2.110862	0.243438	7.693391	3.014958	8.109171	1.383286	0.599316	1.568445	0.463097	2.968079	5.73221	22.806337	2.272073	1.095875	1.306932	0.766053	1.625313	1.918187	1.295005	7.113525	0.417077	0.992035	1.407279	1.261434	3.210751	0.963542	0	1.138367	1.426604	1.092884	1.502176	0.471619	2.688612	3.32977	0.361912	1.670754	2.92037	1.286438	5.509434	4.991974	1.028762	1.373624
hsa-miR-9-3p	10.971235	58.968065	5.713343	2.872031	13.479503	2.961473	11.505499	15.982245	5.842505	11.924756	6.331412	6.371492	1.798272	16.43838	5.881668	29.020725	5.936159	8.858871	12.280335	46.49011	4.566145	13.795391	1.404431	6.733441	22.538698	1.618757	36.583842	41.29062	2.232079	1.97019	3.258704	1.751319	10.598957	12.205669	4.932925	2.038005	2.458989	79.615343	0.943237	0	6.104579	0.241275	3.257971	5.391452	3.4305	7.615982	40.767788	1.800333	3.891933
hsa-miR-940	2.557205	9.554319	10.327966	17.674035	6.837429	3.135677	6.195269	7.237243	1.704064	14.617442	1.808975	13.177404	3.319887	0.941782	9.80278	4.785332	3.627652	5.73221	19.29767	10.486491	5.296728	4.501654	4.213294	6.036878	6.074259	2.913762	6.097307	1.251231	2.480088	5.066203	3.363824	2.918865	15.416664	11.563266	4.174014	3.668409	6.830525	5.50798	7.07428	11.090525	8.324426	1.206373	3.675659	4.043589	10.505907	11.667036	8.042625	7.715714	12.362612
hsa-miR-942-3p	1.237357	1.492862	0.659232	0.662776	3.321037	1.045226	0.885038	0.904655	0.243438	1.923348	1.507479	4.344199	0.276657	0.428083	2.548723	1.38929	1.319146	0.52111	0	4.544146	1.826458	0.290429	1.14908	2.786251	2.877281	0.647503	4.064871	0	0.992035	1.407279	1.787031	0.875659	2.408854	0.214135	0.94864	2.038005	1.912547	1.001451	0.943237	1.344306	0	0.241275	1.420141	1.347863	0.857625	2.592675	1.386659	2.057524	2.976184
hsa-miR-942-5p	8.001577	10.002178	11.426685	6.738226	20.707643	5.922946	11.948018	3.618621	5.35563	8.847399	7.637894	20.562542	5.809802	5.993159	8.234335	8.490106	7.585092	7.034986	25.437838	18.351359	9.862873	11.471957	5.107023	24.379699	8.95154	3.237514	12.702723	8.758616	5.456194	12.384051	74.319477	10.945743	14.934893	10.920862	19.731702	15.488839	25.682772	10.264871	8.960755	8.065836	14.983967	6.755687	23.975324	20.667233	13.507594	12.477247	23.573211	16.202999	18.772855
hsa-miR-944	117.796415	84.794584	490.68824	150.118836	231.105106	69.681713	237.190286	195.707109	42.845037	1.154009	128.83921	379.682992	1.383286	84.760397	1.176334	148.962764	192.925154	191.768494	503.493755	215.147841	11.32404	101.06939	0.893729	788.973503	417.845086	84.660984	1.016218	232.31187	43.649549	7.317848	28.066903	72.679732	1029.062339	187.581866	115.544293	0.203801	1.092884	10.765597	96.681832	110.905246	184.802262	78.896777	230.062868	0.673931	328.684791	72.918977	150.868548	68.155474	128.662739
hsa-miR-95-3p	4.124524	20.004356	11.646429	3.866195	6.837429	12.891117	2.212596	3.618621	1.217189	1.154009	5.125429	6.950718	10.651304	4.880144	6.66589	2.469849	8.904238	2.344995	12.280335	5.243246	5.114082	4.937298	15.959446	11.145005	5.115166	5.503773	1.524327	1.668308	3.224114	26.17538	2.10239	10.945743	2.890625	7.922978	2.656191	0.815202	17.759364	2.002902	19.336366	9.074066	16.093891	4.342942	2.589669	17.522219	11.792344	20.90344	26.901193	19.803666	6.181306
hsa-miR-9-5p	6309.614844	23572.89446	2792.72586	2092.495295	6684.661478	706.920979	3822.038252	6253.882479	3332.175381	3397.785996	3730.005677	3784.666165	548.749634	11965.00029	2004.080309	20458.37618	2276.51682	4444.026398	14153.08666	29644.08675	2210.927406	8505.221483	712.302001	4934.915491	10685.26115	1069.674533	17022.66471	18454.40452	3091.925702	1727.293632	2972.884218	1306.921694	15056.7815	6921.04281	2614.450512	3314.407738	3342.858728	59181.48918	4348.324362	784.402555	9685.1924	155.380808	3188.133367	6204.438019	4669.553861	7733.786749	44450.47795	2265.848012	5034.330286
hsa-miR-96-3p	0.08249	0.149286	0.439488	0.331388	0.39071	0	0	0	0	0	0.100499	0	0	0	0	0	0	0	0	0.174775	0.365292	0.290429	0.383027	0	0.159849	0	0	0	0	1.125823	0	0	0	0.214135	0.569184	0.203801	0.819663	0	0	0.672153	0	0	0.250613	0.224644	0	0	0	0	0.457875
hsa-miR-96-5p	12.703535	14.182193	20.875675	15.243855	30.280044	8.187601	7.080307	43.725009	11.441572	62.701134	29.747587	8.253978	25.867452	5.73631	12.547558	15.899653	27.702073	10.682756	12.280335	27.614426	72.145091	9.438952	16.597824	15.55657	17.583382	31.565759	10.162178	5.422001	8.928317	91.191647	44.465543	18.242905	71.302072	40.47143	20.870069	16.100241	83.059179	47.568915	16.978273	44.698175	11.099235	25.575102	12.196506	52.117369	22.941469	27.061043	28.842517	62.497283	55.631754
hsa-miR-98-3p	0.247471	6.419308	5.054111	2.43018	2.148906	0.174204	2.212596	0.603104	0.973751	1.538678	1.004986	4.633812	1.383286	0.599316	0.980278	2.77858	1.648933	3.64777	6.140168	2.621623	3.47027	1.452146	1.787458	2.089689	1.598489	0.809378	2.540545	0.834154	2.728097	0.844367	0.735836	1.459432	2.890625	0.428269	0.569184	1.834205	0	3.755441	5.659424	1.680383	0.554962	0.844461	0.835377	1.797151	0.643219	1.45838	2.218655	1.028762	1.602561
hsa-miR-98-5p	50.81414	153.316969	110.970695	91.463132	83.416636	56.9648	73.900705	91.068639	68.405997	110.400156	93.865696	130.470777	75.250769	43.493214	68.227348	72.088716	53.095641	100.574237	133.329357	93.854095	107.213084	68.396096	55.411197	123.291622	64.099418	46.943949	80.281208	54.637083	35.21725	43.344178	80.311288	48.599098	162.356745	88.223435	50.847078	53.803335	18.305806	54.829434	67.913092	54.108317	43.287016	48.616821	32.663247	31.225493	40.522782	41.482796	39.65846	39.092951	34.340589
hsa-miR-99a-3p	5.691844	1.343576	0.439488	0.773239	1.562841	8.361806	2.212596	6.935691	10.224384	1.154009	3.316454	0.579227	0.414986	3.253429	0.392111	0.154366	2.638293	3.12666	0.877167	19.749558	2.557041	1.452146	1.404431	11.609381	10.070482	1.780633	0.508109	2.502462	7.936282	21.672089	0.735836	0.583773	0.963542	4.282691	37.945581	0.203801	1.092884	0.751088	0.943237	0	0	0.482549	4.176886	1.572507	20.368594	1.620422	2.495987	2.314714	9.844302
hsa-miR-99a-5p	1550.986133	337.685475	92.731947	566.563288	877.925907	2292.354157	433.668807	842.535689	1752.508078	419.289792	950.81729	101.219837	235.296982	1114.9845	397.60075	227.071736	328.467442	627.15593	283.324883	2926.954424	473.417913	429.254477	274.119447	1428.650372	1712.141821	372.314078	117.373158	1212.859818	1814.928394	4549.449937	92.820507	286.778462	308.815056	638.54923	6460.424846	268.812876	284.423043	341.745103	207.040607	254.409912	151.504557	117.983254	1912.67953	269.347956	1822.453181	113.267478	402.963236	363.41013	1736.031222
hsa-miR-99b-3p	40.832791	99.872495	50.101621	84.172592	34.968566	31.008362	41.596804	63.627427	46.253165	191.180759	78.690407	311.479068	92.403518	21.746607	48.425732	24.852855	22.095701	18.499406	50.875676	81.969405	207.302983	61.571007	104.693967	32.970641	76.887332	93.887898	264.216633	52.968775	61.258173	121.307407	35.635506	46.555893	106.471338	24.839608	45.155241	46.058916	107.102625	134.69514	33.956546	172.407245	64.930524	74.433198	80.530358	123.10482	78.687096	184.24195	76.820933	32.663189	86.309346
hsa-miR-99b-5p	19582.33417	30881.6502	14314.56039	28099.72751	10107.67388	16730.40511	10603.20233	13650.94778	18017.55527	51263.75482	21217.06422	53421.7735	40495.01173	12034.17847	20229.99674	9100.467126	7829.133611	10112.66139	15158.31984	22561.68547	35665.42796	11989.06592	24530.94549	9538.267072	10148.96801	26786.21726	35904.49991	13593.78956	16786.72359	37777.82844	6170.619019	12038.41985	56733.80624	7059.587864	16798.50859	13831.737	25907.9065	34477.69957	12679.4686	42030.39946	22786.72931	23239.20248	16038.99073	23541.10117	19095.87883	43465.54408	18444.23466	13273.59999	29637.75945
hsa-miR-122-3p	0	0	0	0	0	0	0	0	0	0	0	0	0	0	0	0	0	0	0	0	0	0	0	0	0	0	0	0	0	0	0.105119	0.145943	0.963542	0	0	0	0	0	0	0	0	0	0	0	0	0	0	0	0
hsa-miR-1251-3p	0	0	0	0	0	0	0	0	0	0	0	0	0	0	0	0	0	0	0	0	0	0	0	0	0	0	0	0	0	0	0	0	0	0	0	0	0	0	0	0	0	0	0	0	0	0	0	0	0
hsa-miR-1283	0	0	0	0	0	0	0	0	0	0	2.009972	0	3.04323	0	0	0	0	0	0	0	0	0.145215	0	0	0	0	0	0	0	0	0	0	0	0.214135	0	0	0	0	0	0.336077	0	0.723824	0	0.224644	0	0.324084	0	0.514381	0
hsa-miR-1323	0	0	0	0	0	0	0	0	0	0	8.441883	0	0.829972	0	0	0	0	0	0	0	0	0	0	0	0	0.647503	0	0	0	0	0	0	0	0.214135	0	0	0	0	0	0	0	0.603186	0.083538	0	0	0.486127	0	0.25719	0.228937
hsa-miR-302a-3p	0	0	0	0	0	0	0	0	0	0	0	0	0.138329	0	0	0	0	0	0	0	0	0	0	0	0	0	0	0	0	0	0	0	0	0	0	0	0	0	0	0	0	0	0	0	0	0	0	0	0
hsa-miR-302a-5p	0	0	0	0	0	0	0	0	0	0	0	0	0.691643	0	0	0	0	0	0	0	0	0	0	0	0	0	0.508109	0	0	0	0	0	0	0	0	0	0	0	0	0	0	0	0.083538	0	0	0	0	0	0
hsa-miR-302b-3p	0	0	0	0	0	0	0	0	0	0	0	0	2.074929	0	0	0	0	0	0	0	0	0	0	0	0	0	0	0	0	0	0	0	0	0	0.189728	0	0	0	0	0	0	0	0	0	0	0	0	0	0
hsa-miR-302b-5p	0	0	0	0	0	0	0	0	0	0	0	0	0	0	0	0	0	0	0	0	0	0	0	0	0	0	0	0	0	0	0	0	0	0	0	0	0	0	0	0	0	0	0	0	0	0	0	0	0
hsa-miR-302c-3p	0	0	0	0	0	0	0	0	0	0	0	0	0	0	0	0	0	0	0	0	0	0	0	0	0	0	0	0	0	0	0	0	0	0	0	0	0	0	0	0	0	0	0	0	0	0	0	0	0
hsa-miR-302c-5p	0	0	0	0	0	0	0	0	0	0	0	0	0	0	0	0	0	0	0	0	0	0	0	0	0	0	0	0	0	0	0	0	0	0	0	0	0	0	0	0	0	0	0	0	0	0	0	0	0
hsa-miR-302d-3p	0.08249	0	0	0	0	0	0	0	0	0	0	0	0.138329	0	0	0	0	0	0	0	0	0	0	0	0	0	0	0	0	0	0	0	0	0	0	0	0	0	0	0	0	0	0	0	0	0	0	0	0
hsa-miR-302d-5p	0	0	0	0	0	0	0	0	0	0	0	0	0	0	0	0	0	0	0	0	0	0	0	0	0	0	0	0	0	0	0	0	0	0	0	0	0	0	0	0	0	0	0	0	0	0	0	0	0
hsa-miR-367-3p	0	0	0	0	0	0	0	0	0	0	0	0	0	0	0	0	0	0	0	0	0	0	0	0	0	0	0	0	0	0	0	0	0	0	0	0	0	0	0	0	0	0	0	0	0	0	0	0	0
hsa-miR-371a-3p	0.164981	0	0	0	0	0	0	0	0	0	0	0	0.691643	0	0	0	0	0	0	0	0	0	0	0	0	0	0	0	0	0	0	0	0	0	0.379456	0	0	0	0	0.336077	0	0	0	0	0	0	0	0	0
hsa-miR-371a-5p	0	0.149286	0	0	0	0	0	0	0	0	0	0	0.553314	0	0	0	0	0	0	0	0	0	0	0	0	0	0	0	0	0	0	0	0	0	0	0	0	0	0	0	0	0	0	0	0	0	0	0	0
hsa-miR-372-3p	0.329962	0	0	0.110463	0.39071	0	0	0	0	1.923348	0.502493	0	29.325667	0.085617	0.196056	0.308731	0	0.52111	0	0	0.182646	0.145215	0.127676	0	0	0.809378	0	0.834154	0.248009	0.281456	0	0	0	0	0	0	0	0	0	0.336077	0	0	0.167075	0	0	0.486127	0.277332	0	0.686812
hsa-miR-372-5p	0	0	0	0	0	0	0	0	0	0	0	0	0	0	0	0	0	0	0	0	0	0	0	0	0	0	0	0	0	0	0	0	0	0	0	0	0	0	0	0	0	0	0	0	0	0	0	0	0
hsa-miR-373-3p	0	0	0	0	0.195355	0.348409	0	0	0	0	0	0	1.383286	0	0	0	0	0	0	0	0	0	0	0	0	0	0	0	0	0	0	0.145943	0	0	0	0.203801	0	0	0	0	0	0	0	0	0	0.162042	0	0	0
hsa-miR-373-5p	0	0	0	0	0	0	0	0	0	0	0	0	0	0	0	0	0	0	0	0	0	0	0	0	0	0	0	0	0	0	0	0	0	0	0	0	0	0	0	0	0	0	0	0	0	0	0	0	0
hsa-miR-4445-5p	0	0	0	0	0	0	0	0	0	0	0	0	0	0.085617	0	0	0	0	0	0	0	0	0	0	0	0	0	0	0	0	0	0	0	0	0	0	0	0	0	0	0	0	0	0	0	0	0	0	0
hsa-miR-498	0	0	0	0	0	0	0	0	0	0	3.818947	0	0.414986	0	0	0	0	0	0	0	0	0	0	0	0	0	0	0	0	0	0	0	0	0	0	0	0	0	0	0	0	0.120637	0	0	0.214406	0	0	0	0.228937
hsa-miR-512-3p	0.164981	0.149286	1.318464	0	0	0.174204	0	0	0	1.538678	27.034124	0.144807	1.244958	0	0	0.154366	0	0	0	0	0.182646	0	0.127676	0	0	0.647503	0	0	0	0.562911	0	0.291886	0.963542	0	0	0.203801	0	0	1.414856	0	0.554962	2.895295	0	0.224644	0.214406	1.296337	0.554664	0.25719	1.144686
hsa-miR-512-5p	0	0	0	0	0	0	0	0	0	0	2.512465	0	0	0	0	0	0	0	0	0	0	0	0	0	0	0	0	0	0	0	0	0	0	0	0	0	0	0	0	0	0	0.603186	0	0	0	0.324084	0.277332	0.25719	0.228937
hsa-miR-513a-3p	0	0	0	0	0	0	0	0	0	0	0	0	0	0	0	0	0	0	0	0	0	0	0	0	0	0	0	0	0	0	0	0	0	0	0	0	0	0	0	0	0	0	0.167075	0	0	0	0	0	0
hsa-miR-513c-3p	0	0	0	0	0	0	0	0	0	0	0	0	0	0	0	0	0	0	0	0	0	0	0	0	0	0	0	0	0	0	0	0	0	0	0	0	0	0	0	0	0	0	0.167075	0	0	0	0	0	0
hsa-miR-515-3p	0	0	0	0	0	0	0	0	0	0	2.91446	0	0	0	0	0	0	0	0	0	0	0	0.127676	0	0.159849	0	0	0	0	0.281456	0	0	0	0	0	0	0	0	0	0	0	0.120637	0.083538	0.224644	0	0.162042	0.277332	0	0.228937
hsa-miR-515-5p	0	0	0	0	0	0	0	0	0	0	2.110471	0	0.138329	0	0	0	0	0	0	0	0	0	0	0	0	0	0	0	0	0	0	0	0	0	0	0	0	0	0	0	0	0.723824	0	0.449288	0	0.324084	0.277332	0.25719	0
hsa-miR-516a-5p	0	0	0.439488	0	0	0.174204	0	0	0	2.308017	45.525867	0	49.521646	0	0	0.308731	0	0.52111	0	0.174775	0	0	0.383027	0	0	0.323751	0	0	0	0.281456	0	0	0	0.428269	0	0.611402	0	0.500725	0.471619	0.672153	1.109923	37.518192	0.250613	0	0.428813	3.72697	0	0.514381	0.228937
hsa-miR-516b-5p	0	0.298572	0.219744	0.110463	0	0	0.442519	0	0	0	3.718448	0	0.138329	0	0	0	0	0	0	0	0	0	0	0	0	0	0	0	0	0	0	0	0	0	0	0.407601	0.273221	0	0	0	0	0.482549	0.167075	0	0	0.972253	0	0.25719	0
hsa-miR-517-5p	0	0	0	0	0	0	0	0	0.730313	0	5.125429	0	0.414986	0	0	0	0	0	0	0	0	0	0	0	0	0	0	0	0	0	0	0	0	0	0	0	0	0	0	0	0	0.723824	0	0	0	3.889012	0.831996	1.543143	0
hsa-miR-517a-3p	0	0	0	0.220925	0.586065	0	0	0.603104	0	0	8.944376	0	0.829972	0	0	0.154366	0.659573	0	0	0	0	0	0.255351	0	0	0.323751	0	0	0	0	0	0	0	0	0	0	0	0	0	1.00823	0	1.930196	0.584764	0.898575	1.286438	4.861265	1.109328	1.800333	1.144686
hsa-miR-517b-3p	0	0	0	0.220925	0.586065	0	0	0.603104	0	0	8.843877	0	0.829972	0	0	0.154366	0.659573	0	0	0	0	0	0.255351	0	0	0.323751	0	0	0	0	0	0	0	0	0	0	0	0	0	1.00823	0	1.930196	0.584764	0.898575	1.286438	4.861265	1.109328	1.800333	1.144686
hsa-miR-517c-3p	0	0	0	0.110463	0	0	0	0	0	0	0.70349	0	0.276657	0	0	0	0	0	0	0	0	0	0	0	0	0	0	0	0	0	0	0	0	0	0	0	0	0	0	0	0	0.120637	0.083538	0	0	0.324084	0	0	0
hsa-miR-518a-3p	0	0	0	0	0	0	0	0	0	0	2.210969	0	0.276657	0	0	0	0	0	0	0	0	0	0	0	0	0	0	0	0	0	0	0	0	0	0	0	0	0	0	0	0	0	0.083538	0	0.214406	0.162042	0	0	0
hsa-miR-518a-5p	0	0.149286	0.219744	0	0	0	0	0	0	0	1.105485	0	1.936601	0	0	0	0	0	0	0	0	0	0	0	0	0	0	0	0	0	0	0	0	0	0	0	0	0	0	0	0	1.085735	0.167075	0.449288	0	0.810211	0.277332	0	0
hsa-miR-518b	0	0.298572	0.219744	0	0	0	0	0	0	0	15.577284	0	0.691643	0	0	0	0.329787	0	0.877167	0.174775	0	0	0	0	0	0.323751	0	0	0	0	0	0.145943	0	0	0	0	0	0	0	0.336077	1.664885	1.206373	0.167075	0	1.072031	1.45838	0.277332	0.514381	0.228937
hsa-miR-518c-3p	0	0	0	0	0	0	0	0	0	0	8.843877	0.144807	0.553314	0	0	0.154366	0	0	0	0	0	0	0.127676	0.464375	0	0.161876	0	0	0	0	0	0.145943	0	0.214135	0	0	0	0	0	0	0	0.241275	0.083538	0.224644	0.214406	0.648169	0	1.028762	0
hsa-miR-518c-5p	0.08249	0	0.219744	0.331388	0	0	0	0	0	0	1.306482	0	0.276657	0	0	0	0	0	0	0	0	0	0	0	0	0.161876	0	0	0	0	0	0	0	0	0	0.203801	0.546442	0.250363	0	0	0.554962	0.482549	0.250613	0	0.428813	1.45838	0.277332	0.25719	0.228937
hsa-miR-518d-3p	0	0	0	0	0	0	0	0	0	0	0.100499	0	0	0	0	0	0	0	0	0	0	0	0	0	0	0	0	0	0	0	0	0	0	0	0	0	0	0	0	0	0	0	0	0	0	0.162042	0	0	0
hsa-miR-518e-3p	0	0.149286	0	0	0	0	0	0	0	0	3.215955	0	0.276657	0	0	0	0	0	0	0.174775	0.182646	0	0	0	0.319698	0.323751	0	0	0	0	0	0	0	0	0	0	0	0	0	0	0	0.603186	0	0.224644	0	0.324084	0.554664	0.25719	0
hsa-miR-518f-3p	0	0	0	0	0	0	0	0	0	0	3.818947	0	0	0	0	0	0	0	0	0	0	0	0	0	0	0.161876	0	0	0	0	0	0	0	0	0	0	0	0	0	0.336077	0	0.361912	0	0	0	0.162042	0.277332	0	0.228937
hsa-miR-518f-5p	0	0	0	0.110463	0	0	0	0	0	0	2.210969	0	0	0	0	0	0	0	0	0	0	0	0	0	0	0.161876	0	0	0	0.281456	0	0	0	0	0	0.203801	0.546442	0	0	0	0	0.241275	0	0.673931	0.428813	1.296337	0.277332	0.25719	0.228937
hsa-miR-519a-3p	0	0.149286	0.439488	0	0	0	0	0	0	0	2.813961	0	7.193088	0	0	0	0	0	0	0	0	0	0.127676	0.232188	0	0	0	0	0	0	0	0	0	0	0.189728	0.203801	0	0	0	0	0	7.841423	0.167075	0.224644	0	0.324084	0	0	0
hsa-miR-519a-5p	0.08249	0	0.219744	0.331388	0.195355	0.348409	0	0	0	0.769339	3.718448	0.144807	21.579265	0	0.392111	0	0	0	0.877167	0	0	0	0	0	0	0.323751	0	0	0	0	0.210239	0.291886	0	0.856538	0	0.407601	0.273221	0	0	0.336077	0	26.057651	0.167075	1.572507	0.857625	1.134295	0.554664	0.25719	0.228937
hsa-miR-519b-3p	0	0	0.219744	0	0	0	0	0	0	0	1.105485	0	0.138329	0	0	0	0	0	0	0	0	0	0	0	0	0	0	0	0	0	0	0	0	0	0	0	0	0	0	0	0	0.241275	0.083538	0	0	0.162042	0	0	0
hsa-miR-519c-3p	0	0	0	0	0	0.174204	0	0	0	0	0.70349	0	0.276657	0	0	0	0	0	0	0	0	0	0	0	0	0.161876	0	0	0	0	0	0	0	0	0	0	0	0	0.471619	0	0	0.241275	0	0	0	0.162042	0	0.25719	0.228937
hsa-miR-519d-3p	0	0	0	0	0	0	0	0	0	0	4.120443	0	0.414986	0	0	0	0	0	0	0	0	0	0	0	0	0	0.508109	0	0	0	0	0	0	0.214135	0	0	0	0	0	0	0	0.120637	0	0	0	0.648169	0	0.25719	0
hsa-miR-519d-5p	0	0	0	0	0	0	0	0	0	0	0.401994	0	0	0	0	0	0	0	0	0	0	0	0	0	0	0	0	0	0	0	0	0	0	0	0	0	0	0	0	0	0	0	0	0	0	0	0	0	0
hsa-miR-519e-3p	0	0	0	0	0	0	0	0	0	0	0.100499	0	0.138329	0	0	0	0	0	0	0	0	0	0	0	0	0	0	0	0	0	0	0	0	0	0	0	0	0	0	0	0	0.120637	0	0	0	0	0	0	0
hsa-miR-519e-5p	0	0	0	0	0	0	0	0	0	0	0.100499	0	0	0	0	0	0	0	0	0	0	0	0	0	0	0	0	0	0	0	0	0	0	0.214135	0	0	0	0	0	0	0	0.241275	0	0	0	0.324084	0	0	0
hsa-miR-520a-3p	0	0	0	0	0.195355	0	0	0	0	0	17.084763	0.144807	0.276657	0.085617	0	0	0.329787	0	0	0	0	0	0	0	0	0.161876	0	0	0.248009	0	0	0	0	0	0	0	0	0	0	0	0	2.171471	0.167075	0	1.072031	0.810211	0.277332	0.771571	0
hsa-miR-520a-5p	0	0	0.219744	0	0	0	0	0	0	0	7.436897	0	0.9683	0	0	0	0	0	0	0	0.182646	0	0	0	0	0.161876	0	0	0	0	0	0	0	0	0	0	0	0	0	0	0	1.568285	0.083538	0.224644	0.214406	0.810211	0	0.514381	0
hsa-miR-520b	0.08249	0	0.219744	0	0	0	0	0	0	0	2.612964	0	0	0	0.196056	0	0	0	0	0	0	0	0	0	0	0.485627	0	0	0	0	0	0	0	0	0.189728	0	0	0.250363	0	0	0	0.120637	0	0	0	0.162042	0	0	0
hsa-miR-520c-3p	0.08249	0	0.219744	0	0	0	0	0	0	0	2.612964	0	0	0	0.196056	0	0	0	0	0	0	0	0	0	0	0.323751	0	0	0	0	0	0	0	0	0.189728	0	0	0.250363	0	0	0	0.120637	0	0	0	0.162042	0	0	0
hsa-miR-520d-3p	0	0	0	0	0	0	0	0	0	0	5.72842	0	0.138329	0	0	0	0	0	0	0	0	0	0	0	0	0.161876	0	0	0	0	0	0	0	0.214135	0	0	0	0	0	0	0	0	0.083538	0	0	0.162042	0	0	0
hsa-miR-520d-5p	0	0	0	0	0	0	0	0	0	0	0.803989	0	0.138329	0	0	0	0	0	0	0	0	0	0	0	0	0	0	0	0	0	0	0	0	0	0	0	0	0	0	0	0	0.120637	0	0	0	0	0	0	0
hsa-miR-520e	0.08249	0	0.219744	0	0	0	0	0	0	0	0.502493	0	0	0	0	0	0	0	0	0	0	0	0	0	0	0	0	0	0	0	0	0	0.481771	0	0	0	0	0	0	0	0	0.241275	0	0	0	0	0	0.25719	0
hsa-miR-520f-3p	0.08249	0.298572	0.219744	0.110463	0.195355	0	0	0	0	0	6.632908	0	0.138329	0	0	0	0	0	0	0	0	0	0	0	0	0	0	0	0	0	0	0	0	0	0	0.203801	0	0	0	0.336077	0	0.603186	0	0	0	0	0	0	0
hsa-miR-520f-5p	0	0	0	0	0	0	0	0	0	0	0.200997	0	0	0	0	0	0	0	0	0	0	0	0	0	0	0	0	0	0	0	0	0	0	0	0	0	0	0	0	0	0	0	0	0	0	0	0	0	0
hsa-miR-520g-3p	0	0.149286	0	0	0	0.174204	0	0	0	0	5.02493	0	0	0	0	0	0	0	0	0	0	0	0	0	0.159849	0.323751	0	0	0	0	0	0	0	0	0	0	0	0	0	0	0	0.723824	0.083538	0	0	0.648169	0.277332	0	0
hsa-miR-520g-5p	0	0	0	0	0	0	0	0	0	0	0	0	0	0	0	0	0	0	0	0	0	0	0	0	0	0	0	0	0	0	0	0	0	0	0	0	0	0	0	0	0	0	0	0	0	0	0	0	0
hsa-miR-520h	0	0.149286	0	0	0	0	0	0	0	0	3.61795	0	0.138329	0	0	0	0	0	0	0	0	0	0	0	0.159849	0.323751	0	0	0	0	0	0	0	0	0	0	0	0	0	0	0	0.603186	0.083538	0	0	0.324084	0	0	0
hsa-miR-521	0	0	0	0	0	0	0	0	0	0	0.904487	0	2.628244	0	0	0	0	0	0	0	0	0	0	0	0	0	0	0	0	0	0	0	0	0	0	0	0	0	0	0	0	0.603186	0	0	0	0	0	0	0
hsa-miR-522-3p	0	0	0	0	0	0	0	0	0	0.38467	4.522437	0	5.118159	0	0	0	0	0	0	0	0	0	0	0	0	0	0	0	0	0	0	0	0	0	0	0	0	0.250363	0	0	0	3.136569	0	0	0.214406	0.486127	0	0	0
hsa-miR-523-3p	0	0.149286	0	0	0	0	0	0	0	0	2.612964	0	0.553314	0	0	0	0	0	0	0	0	0	0	0.232188	0	0	0	0	0	0	0	0	0	0	0	0	0	0.250363	0	0	0	0.241275	0	0	0	0	0	0.514381	0
hsa-miR-524-3p	0	0	0	0	0	0	0	0	0	0	0.301496	0	0	0	0	0	0	0	0	0	0	0	0	0	0	0	0	0	0	0	0	0	0	0	0	0	0	0	0	0	0	0.120637	0	0	0	0	0	0	0
hsa-miR-524-5p	0	0	0	0	0	0	0	0	0	0	2.713462	0	0	0	0	0	0	0	0	0	0	0	0	0	0	0	0	0	0	0	0	0	0	0	0	0	0	0	0	0	0	0.120637	0	0	0	0.324084	0	0	0
hsa-miR-525-3p	0	0	0	0	0	0	0	0	0	0	1.507479	0	0.138329	0	0	0	0	0	0	0	0.182646	0	0	0	0	0	0	0	0	0	0	0	0	0.214135	0	0	0	0	0.471619	0	0	0.120637	0	0	0	0.486127	0.277332	0	0
hsa-miR-525-5p	0	0	0	0	0	0	0	0	0	0	10.04986	0	0.553314	0	0.196056	0	0	0	0	0	0	0	0	0	0	0.647503	0	0	0	0	0	0	0	0	0	0	0.273221	0.250363	0	0	0	0.965098	0.083538	0.224644	0.857625	1.45838	0.277332	0.25719	0.228937
hsa-miR-526b-3p	0	0	0	0	0	0	0	0	0	0	1.708476	0	0	0	0	0	0	0	0	0	0	0	0	0	0	0.485627	0	0	0	0	0	0	0	0	0	0	0	0	0	0	0	0	0.083538	0	0	0	0	0.25719	0
hsa-miR-526b-5p	0	0	0.439488	0.110463	0	0.522613	0.442519	0	0	0	9.949362	0	1.798272	0	0.980278	0.154366	0	0	0	0.174775	0	0	0	0.232188	0	0.161876	0	0	0	0	0	0.291886	0.963542	0.214135	0	0.407601	0.546442	0	0.943237	1.00823	0	3.257206	0.417689	1.572507	2.144063	9.398446	1.386659	4.886619	0.686812
hsa-miR-527	0	0.149286	0	0	0	0	0	0	0	0	1.105485	0	1.936601	0	0	0	0	0	0	0	0	0	0	0	0	0	0	0	0	0	0	0	0	0	0	0	0	0	0	0	0	1.085735	0.083538	0.449288	0	0.810211	0.277332	0	0
hsa-miR-548x-3p	0	0	0	0	0	1.21943	0	0	0	0	0	0	0	0	0	0.154366	0	0	0	0	0	0	0	0	0	0	0	0	0	0	0	0	0	0	0	0	0	0	0	0	0	0	0	0	0	0	0	0	0
hsa-miR-5584-5p	0	0	0.219744	0	0	0	0	0.301552	0	0	0	0	0	0	0	0	0	0	0	0	0	0	0	0	0	0	0	0	0	0	0.105119	0	0	0	0	0	0	0	0	0	0	0	0	0	0.214406	0	0	0	0
hsa-miR-670-3p	0	0	0	0	0	0	0	0	0	0	0	0	0	0	0	0	0	0	0	0	0	0	0	0	0	0	0	0	0	0	0	0	0	0	0	0	0	0	0	0	0	0	0.083538	0	0	0	0	0	0
hsa-miR-885-3p	0	0	0	0	0	0	0	0	0	0	0	0	0	0	0	0	0	0	0	0	0	0	0.127676	0	0	0	0	0	0	0.281456	0	0	0	0	0	0	0	0	0	0	0	0	0	0.449288	0	0	0	0	0
hsa-miR-888-5p	0	0	0	0.110463	0	0	0	0	0	0	0	0.289613	0	0	0	0	0	0	0	0	0	0	0	0	0	0	0	0	0	0	0	0	0	0	0	0	0	0	0	0	0	0	0.083538	0	0	0.324084	0	0	0
hsa-miR-890	0	0	0	0	0	0	0	0	0	0.38467	0	0	0	0	0	0	0	0	0	0	0	0	0	0	0	0	0	0	0	0	0	0	0	0	0	0	0	0	0	0	0	0	0	0	0	0	0	0	0
hsa-miR-891b	0	0	0	0	0	0	0	0	0	0	0	0	0	0	0	0	0	0	0	0	0	0	0	0	0	0	0	0	0	0	0	0	0	0	0	0	0	0	0	0	0	0	0	0	0	0	0	0	0
hsa-miR-892b	0	0	0	0	0	0	0	0	0	0	0	0	0	0	0	0	0	0	0	0	0	0	0	0	0	0	0	0	0	0	0	0	0	0	0	0	0	0	0	0	0	0.120637	0	0	0	0	0	0	0
hsa-miR-892c-3p	0	0	0	0	0	0	0	0	0	0	0	0	0	0	0	0	0	0	0	0	0	0	0	0	0	0	0	0	0	0	0	0	0	0	0	0	0	0	0	0	0	0	0	0	0	0	0	0	0
[truncated: 163 more columns]
