# Supplementary material for: Promoter methylation of SEPT9 as a potential biomarker for early detection of cervical cancer and its overexpression predicts radioresistance
Source: Clin Epigenetics. 2019 Aug 19;11:120. doi: 10.1186/s13148-019-0719-9 (PMC6700799; doi:10.1186/s13148-019-0719-9)
Supplement: Supplementary file 5 — Table S5. The significant dysregulated miRNAs of SEPT9 related miRNA profile. (CSV 64 kb) [file 13148_2019_719_MOESM5_ESM.csv]

	logFC	AveExpr	t	P.Value	adj.P.Val	B
hsa-miR-944	-0.984034561	3.599441732	-3.833773914	0.000166493	0.005154334	0.618671266
hsa-miR-375	0.836623005	6.814752956	3.140463889	0.001928253	0.027843033	-1.588667591
hsa-miR-205-5p	-0.773104894	8.815306596	-2.979249217	0.003227607	0.04064597	-2.045200424
hsa-miR-6510-3p	-0.725666518	1.912658375	-3.636900072	0.000346721	0.008883228	-0.047515124
hsa-miR-582-3p	0.716763796	5.680465897	4.681298565	5.09E-06	0.000630556	3.823508208
hsa-miR-203a	-0.714763642	10.06582275	-3.758599041	0.000221088	0.006318018	0.360685011
hsa-miR-582-5p	0.689551768	2.806132392	5.144213474	6.12E-07	9.09E-05	5.790824176
hsa-miR-1266-5p	0.664294606	2.185887531	5.151658203	5.91E-07	9.09E-05	5.823641236
hsa-miR-4662a-5p	-0.645973863	2.845093953	-4.156796046	4.69E-05	0.002177447	1.776973413
hsa-miR-708-5p	-0.596061008	3.887598059	-5.398194311	1.80E-07	4.46E-05	6.93072729
hsa-miR-9-5p	-0.535407509	8.276108126	-2.694168104	0.007623481	0.062936069	-2.798240208
hsa-miR-150-5p	-0.524134321	6.322074682	-3.475259246	0.000619214	0.012779889	-0.571393969
hsa-miR-99b-3p	0.492546338	4.030187267	5.624217252	5.86E-08	4.36E-05	7.979531424
hsa-miR-4326	0.478252503	1.564322621	4.304827031	2.56E-05	0.001625347	2.334190411
hsa-let-7c-3p	-0.476910319	2.585847623	-3.537385387	0.000496687	0.010854075	-0.372531382
hsa-miR-577	0.475922458	1.398667774	2.941106705	0.003634809	0.043559076	-2.149993522
hsa-miR-708-3p	-0.475605615	4.554633893	-4.343012991	2.18E-05	0.001620236	2.480567294
hsa-miR-99a-5p	-0.470172251	6.232667656	-2.949111987	0.003545634	0.04318699	-2.128102472
hsa-miR-337-3p	-0.439100772	2.819597315	-4.063261035	6.82E-05	0.002747745	1.433367217
hsa-miR-891a-5p	0.423613333	0.78761506	2.701267235	0.007468042	0.062345568	-2.780339956
hsa-let-7c-5p	-0.409682617	7.544561837	-2.855852177	0.004720298	0.046907581	-2.379730711
hsa-miR-615-3p	0.405425823	1.156481304	3.499754188	0.000567861	0.012054871	-0.493359707
hsa-miR-224-5p	-0.402567618	4.723865997	-2.511319156	0.012776455	0.087090882	-3.244105565
hsa-miR-338-3p	0.395789504	5.677867132	3.419649246	0.00075239	0.013975652	-0.746743648
hsa-miR-125b-2-3p	-0.392663979	2.996675927	-2.366139413	0.018878745	0.105437979	-3.577123036
hsa-miR-127-5p	-0.388777939	4.59031558	-3.393610845	0.000823559	0.014924494	-0.827981728
hsa-miR-34c-5p	-0.379007079	2.232961919	-2.793495522	0.005693179	0.051155132	-2.543813736
hsa-miR-199b-5p	-0.372252556	4.794677727	-3.008526956	0.002943924	0.039098873	-1.963923351
hsa-miR-3127-5p	0.371020689	1.539663856	5.428634239	1.55E-07	4.46E-05	7.070117783
hsa-miR-10a-3p	0.370657288	1.211395502	3.366515356	0.000904261	0.0159968	-0.911929083
hsa-miR-10a-5p	0.370157838	9.712622927	2.592124958	0.010204057	0.074868678	-3.050680495
hsa-miR-187-3p	-0.366938641	1.994872484	-1.832518111	0.068281382	0.220995081	-4.638285413
hsa-miR-1180-3p	0.364728019	2.958480473	4.137470872	5.07E-05	0.002215601	1.705439566
hsa-miR-196a-5p	0.362809176	4.435564566	1.935528843	0.05425967	0.198595739	-4.453626498
hsa-miR-101-5p	-0.359717886	1.843514741	-4.431860679	1.50E-05	0.001393163	2.825282615
hsa-miR-30a-5p	0.355608226	8.720748705	2.983203478	0.00318788	0.04064597	-2.034265633
hsa-miR-27b-3p	-0.348900487	7.729170236	-4.296728146	2.64E-05	0.001625347	2.303283483
hsa-miR-136-5p	-0.344047227	2.748180524	-3.170757938	0.001746285	0.026479383	-1.500439861
hsa-miR-181a-2-3p	0.343760168	6.474520448	3.450977253	0.000674391	0.013186117	-0.648269433
hsa-miR-199a-5p	-0.342408944	6.356850503	-2.913671188	0.003956232	0.044458363	-2.224603173
hsa-miR-1301-3p	0.342096481	2.380054142	4.451243935	1.38E-05	0.001393163	2.90125114
hsa-miR-592	0.340456556	1.533218176	2.690200059	0.00771163	0.062964185	-2.808226409
hsa-miR-1287-5p	0.338280677	2.917425599	3.618052433	0.000371365	0.009197474	-0.10968073
hsa-miR-335-3p	0.337540404	4.566617651	3.211715229	0.001525484	0.024257923	-1.379938002
hsa-miR-127-3p	-0.334853389	5.705570428	-2.876263951	0.004436402	0.046907581	-2.325293454
hsa-miR-1307-5p	0.332040941	5.538573126	3.267873648	0.001264645	0.021355259	-1.212443719
hsa-miR-24-1-5p	-0.329277137	2.769088948	-4.392042139	1.78E-05	0.001465464	2.670079595
hsa-miR-30a-3p	0.326928589	7.240310032	2.393577304	0.017559199	0.101925665	-3.515619795
hsa-miR-99b-5p	0.322081464	9.74114894	4.042880037	7.40E-05	0.002747745	1.359376765
hsa-miR-101-3p	-0.314268803	9.05855179	-4.052893927	7.11E-05	0.002747745	1.395691311
hsa-miR-3200-3p	0.313169332	1.170385482	3.063897388	0.002469138	0.034614524	-1.80822573
hsa-let-7e-5p	0.312698973	6.854651151	4.159059413	4.65E-05	0.002177447	1.785369855
hsa-miR-181b-5p	0.310390667	5.519575318	3.92988829	0.000115134	0.003888375	0.954940627
hsa-miR-29c-3p	-0.308550909	7.150312912	-2.926354841	0.003804535	0.044458363	-2.190190431
hsa-miR-145-5p	-0.304987919	6.897779234	-2.589557018	0.010278069	0.074868678	-3.056915686
hsa-miR-9-3p	-0.304676627	1.854907096	-2.1258016	0.034680295	0.15157329	-4.08701864
hsa-miR-145-3p	-0.30442992	3.353335307	-2.793345481	0.005695725	0.051155132	-2.544204508
hsa-miR-136-3p	-0.303562464	2.118514341	-2.863590779	0.004610772	0.046907581	-2.359134307
hsa-miR-27b-5p	-0.298987367	3.301224438	-3.435867878	0.000711013	0.013545715	-0.695862955
hsa-miR-125a-3p	0.29832657	1.865535992	3.765344939	0.00021557	0.006318018	0.3836545
hsa-miR-99a-3p	-0.296235424	1.421548842	-2.417258994	0.016486469	0.100405301	-3.461997467
hsa-miR-195-5p	-0.295750697	3.178043353	-2.799634915	0.005589885	0.051155132	-2.527807486
hsa-miR-222-5p	-0.295406126	2.478754612	-2.56618784	0.010974034	0.077654354	-3.113392123
hsa-miR-105-5p	0.294645165	1.160630776	1.196500142	0.232842012	0.431602806	-5.559960302
hsa-miR-654-3p	-0.294360599	2.665549174	-2.751232822	0.006452577	0.057074579	-2.653114493
hsa-miR-34c-3p	-0.288687038	1.988132211	-2.154709082	0.032315602	0.146846635	-4.02844178
hsa-miR-877-5p	0.287941744	1.160028647	3.887169499	0.000135761	0.004385676	0.804597484
hsa-miR-30c-2-3p	0.28549285	2.661913492	2.214433993	0.027867305	0.132726972	-3.905025932
hsa-miR-142-3p	-0.284490982	7.486646424	-2.488108978	0.013615217	0.091087207	-3.298600024
hsa-miR-584-5p	0.283822044	4.030646625	1.917908073	0.056470623	0.203803204	-4.485904676
hsa-miR-92b-3p	0.28338394	4.821743162	3.042365731	0.00264469	0.036388969	-1.869079239
hsa-miR-181d-5p	0.283028587	2.747509718	3.324890491	0.001042733	0.018017456	-1.039717953
hsa-miR-150-3p	-0.281830468	1.010249127	-3.209778134	0.001535315	0.024257923	-1.385668693
hsa-miR-134-5p	-0.281673436	4.826623291	-2.361080631	0.019131348	0.105437979	-3.58838926
hsa-miR-934	0.279440401	0.517096772	2.737734868	0.006713786	0.058686386	-2.687697412
hsa-miR-4724-5p	0.277855303	0.441319094	4.279123818	2.84E-05	0.001625347	2.236269238
hsa-miR-378a-3p	-0.271693937	6.03991252	-2.409391822	0.016836224	0.100827887	-3.479866379
hsa-miR-194-3p	0.270869015	1.246855062	1.817511875	0.07055493	0.222244771	-4.664371203
hsa-miR-1	-0.266095332	2.464622912	-1.871071206	0.062717187	0.212780226	-4.570316445
hsa-miR-143-5p	-0.264902526	3.468942232	-2.612071399	0.009645253	0.073126767	-3.002051838
hsa-miR-3677-3p	0.264881993	1.596618485	2.970467575	0.003317463	0.04108125	-2.069436922
hsa-miR-4728-3p	0.26318603	0.712281823	2.701312219	0.007467067	0.062345568	-2.780226388
hsa-miR-221-3p	-0.261644399	5.916444418	-2.171254208	0.031025809	0.144076101	-3.994575349
hsa-miR-411-5p	-0.26071876	1.623919774	-2.895666358	0.00418108	0.045684442	-2.273216906
hsa-miR-141-3p	0.259859865	6.833229633	2.0930192	0.037540638	0.160302841	-4.152531339
hsa-miR-3607-3p	-0.259689143	2.980989525	-2.839001704	0.004967036	0.047928673	-2.424400492
hsa-miR-214-5p	-0.258696197	2.867119554	-2.632765222	0.009094698	0.06966351	-2.951232786
hsa-miR-378a-5p	-0.257975305	4.435539104	-2.670826172	0.008155365	0.065863438	-2.85678687
hsa-miR-3170	0.257083161	0.535449554	4.177133381	4.32E-05	0.002177447	1.852557168
hsa-miR-379-5p	-0.256792151	6.017687111	-2.227913345	0.026940283	0.130516399	-3.876727241
hsa-miR-217	0.256329677	1.930737312	1.821711901	0.069912382	0.221986751	-4.657091093
hsa-miR-181c-3p	0.253321786	3.660304442	2.879303609	0.004395484	0.046907581	-2.317156248
hsa-miR-135b-5p	0.253035746	3.688367054	1.786173411	0.075504814	0.228979906	-4.718177898
hsa-miR-214-3p	-0.252794687	1.926851002	-2.571380265	0.010815851	0.077270938	-3.100885005
hsa-miR-224-3p	-0.252768766	1.760152493	-2.481758082	0.013853102	0.091087207	-3.313428147
hsa-miR-455-3p	-0.252082469	5.298474945	-2.41866287	0.016424737	0.100405301	-3.458803024
hsa-miR-23b-3p	-0.25201567	7.070739647	-3.706532528	0.000268395	0.007122056	0.184608302
hsa-miR-935	0.24675724	0.507075685	2.121271438	0.035064048	0.152354315	-4.096129783
hsa-miR-221-5p	-0.246290538	1.447657192	-1.623871719	0.10589376	0.275101621	-4.982294085
hsa-miR-767-5p	0.245177789	0.995099801	1.077776224	0.2823623	0.49247697	-5.689829051
hsa-miR-152-3p	-0.244719614	5.423380499	-2.525036005	0.012302699	0.084638015	-3.211676634
hsa-miR-432-5p	-0.244299196	1.403784677	-2.659415888	0.008427348	0.066806928	-2.885233534
hsa-miR-125b-5p	-0.242014036	6.257055321	-2.163188055	0.031648948	0.145155359	-4.01111697
hsa-miR-142-5p	-0.240952605	4.480458919	-2.152658477	0.032478638	0.146846635	-4.032621954
hsa-miR-338-5p	0.238038619	1.381165919	2.452589726	0.014993774	0.09521687	-3.38107225
hsa-miR-133a-3p	-0.235563358	2.062097654	-1.734631034	0.084264187	0.241453819	-4.804700022
hsa-miR-199a-3p	-0.234107181	7.485840501	-2.4415906	0.015445086	0.096434446	-3.406384534
hsa-miR-3065-3p	0.232380137	3.392131714	1.736514152	0.08393018	0.241453819	-4.801582175
hsa-miR-223-3p	0.230524751	5.786458618	1.74911263	0.081723275	0.239056668	-4.780638615
hsa-miR-146a-5p	-0.230308492	4.80857986	-1.85238078	0.065365663	0.216516115	-4.603438465
hsa-miR-199b-3p	-0.229821867	7.425302211	-2.442084752	0.015424555	0.096434446	-3.405249642
hsa-miR-144-3p	-0.229324113	2.1570749	-1.387508828	0.166747975	0.35601651	-5.323007004
hsa-miR-1226-3p	0.227987408	0.582903445	3.983998068	9.33E-05	0.003299561	1.147395435
hsa-miR-301a-5p	0.227569592	1.520761174	2.990334066	0.003117375	0.04063525	-2.014513707
hsa-miR-369-5p	-0.226168763	1.23357491	-2.596876925	0.010068358	0.074807901	-3.039127031
hsa-miR-452-3p	-0.224699257	2.376910702	-1.913688081	0.05701119	0.204634369	-4.49359271
hsa-miR-1254	0.222064374	0.694091667	3.551451039	0.000472304	0.010633993	-0.327075301
hsa-miR-589-5p	0.219222192	4.162656171	3.743161732	0.000234222	0.00644543	0.308256502
hsa-miR-210-3p	0.218035197	6.797107439	1.414657987	0.158640458	0.343904498	-5.286534621
hsa-miR-96-5p	0.217528055	3.162068673	2.012801783	0.045404288	0.176625058	-4.308720469
hsa-miR-129-5p	0.215933486	1.278115478	1.787405929	0.075304883	0.228979906	-4.716078849
hsa-miR-1295a	-0.215860773	0.671940973	-2.91947754	0.003886114	0.044458363	-2.208866686
hsa-miR-183-5p	0.215102662	8.667715909	1.71655221	0.087526237	0.244027086	-4.834465657
hsa-miR-493-5p	-0.21482815	1.649792137	-2.481970077	0.013845102	0.091087207	-3.312933755
hsa-miR-937-3p	0.213785941	1.034749149	2.459655684	0.014710054	0.094220435	-3.364754794
hsa-miR-744-5p	0.213486598	2.988367717	3.221156074	0.001478404	0.024257923	-1.351963555
hsa-miR-144-5p	-0.21151028	4.378800581	-1.101971081	0.271727638	0.478924025	-5.664449588
hsa-miR-3074-5p	0.210341919	1.705500474	2.263196269	0.02463964	0.12530686	-3.801880012
hsa-miR-548b-3p	0.210219697	0.701884002	2.859445014	0.004669157	0.046907581	-2.370174716
hsa-miR-342-3p	-0.209920633	4.887155471	-2.386613157	0.017886171	0.102226347	-3.531293738
hsa-miR-31-3p	0.209440285	3.133910714	1.294760201	0.196815759	0.391152072	-5.442369159
hsa-miR-625-3p	0.208374682	5.460709503	2.658397316	0.008452021	0.066806928	-2.887767386
hsa-miR-508-3p	-0.20835631	1.849859032	-1.106174726	0.269908496	0.477480982	-5.659983355
hsa-miR-1258	-0.205330788	0.413654647	-3.008208034	0.002946887	0.039098873	-1.964812619
hsa-miR-455-5p	-0.204447623	3.751552301	-2.034214799	0.043179247	0.172484842	-4.267600903
hsa-miR-182-5p	0.204436826	9.613833644	1.823051693	0.069708432	0.221986751	-4.654765343
hsa-miR-200c-5p	0.204144584	3.522257383	1.808178241	0.072000328	0.225722546	-4.680491395
hsa-miR-203b-3p	-0.202905887	4.48849844	-1.259949035	0.209077286	0.407517109	-5.485073665
hsa-miR-376c-3p	-0.202097623	1.626885993	-2.293788581	0.02278553	0.119222877	-3.736078268
hsa-miR-1287-3p	0.19942819	1.445127252	2.38685596	0.017874682	0.102226347	-3.530747999
hsa-miR-503-5p	0.19920069	2.282251691	1.763884271	0.079196319	0.235682744	-4.755895325
hsa-miR-410-3p	-0.197262064	2.021499676	-1.88620554	0.060638646	0.209378217	-4.543260932
hsa-miR-1269a	-0.196439433	1.157306928	-0.744244749	0.457555139	0.66320664	-5.982745537
hsa-miR-200c-3p	0.19637166	9.082812462	1.87522074	0.062141472	0.2117941	-4.562919311
hsa-miR-409-5p	-0.195816	1.881295281	-2.250095369	0.025473072	0.127023442	-3.829802146
hsa-miR-219a-1-3p	0.193778342	1.498894509	2.911647522	0.00398094	0.044458363	-2.230080979
hsa-miR-5586-5p	-0.192571267	1.18473037	-2.277348057	0.023766179	0.121781178	-3.771544946
hsa-miR-3653	-0.191436677	1.442563537	-2.582095597	0.010495855	0.075712821	-3.074999859
hsa-miR-23b-5p	-0.190677026	0.801691569	-3.459934153	0.000653523	0.013123442	-0.619968129
hsa-miR-497-5p	-0.190525075	2.591248781	-2.144883758	0.033103237	0.148166898	-4.04843623
hsa-miR-137	0.188682934	0.567951317	1.744530541	0.082520381	0.240441737	-4.788272828
hsa-miR-222-3p	-0.188232896	4.552990874	-1.647840849	0.100871257	0.269594762	-4.94482798
hsa-miR-92b-5p	0.188147998	0.444232472	3.607269817	0.000386196	0.009233341	-0.145117625
hsa-miR-125a-5p	0.187124149	6.030457069	2.312961512	0.021686778	0.115922849	-3.694411115
hsa-miR-151a-5p	0.186596211	4.353467564	3.599193759	0.000397667	0.009233341	-0.171598526
hsa-miR-382-5p	-0.185940753	2.275295466	-2.049019094	0.041695765	0.169289363	-4.238927851
hsa-miR-452-5p	-0.185877314	5.20615419	-1.436233178	0.152414602	0.341096533	-5.257056224
hsa-miR-301a-3p	0.185501203	2.357940703	2.40657655	0.016962969	0.100827887	-3.486247414
hsa-miR-7-5p	0.185369311	1.176949422	2.019270836	0.044722046	0.175725946	-4.296341968
hsa-miR-501-3p	0.184904311	3.474750786	1.950160785	0.052479447	0.193030836	-4.426607121
hsa-miR-1307-3p	0.18396529	6.971277801	2.260780129	0.024791532	0.12530686	-3.807041159
hsa-miR-18a-3p	0.183764482	1.135617378	2.597210412	0.010058896	0.074807901	-3.038315479
hsa-miR-192-5p	0.181953596	6.187041901	1.031122537	0.303661949	0.513942661	-5.737193778
hsa-miR-1468-5p	-0.181863308	1.462494708	-2.35569164	0.019403709	0.105437979	-3.600365768
hsa-miR-2355-3p	0.180708127	1.636485115	2.356193586	0.019378198	0.105437979	-3.599251336
hsa-miR-140-5p	-0.179574262	3.403981666	-3.140899664	0.001925515	0.027843033	-1.587403893
hsa-miR-154-5p	-0.179490058	1.248118464	-2.366222587	0.018874616	0.105437979	-3.576937613
hsa-miR-409-3p	-0.179384054	2.438205373	-1.894329992	0.05954676	0.209378217	-4.5286501
hsa-miR-2355-5p	0.178987728	3.757412887	1.958421387	0.051496304	0.191979874	-4.411266503
hsa-miR-296-3p	0.17854603	0.587104113	2.18357832	0.030094215	0.140628941	-3.969188254
hsa-miR-194-5p	0.177817221	5.331476432	1.046390001	0.296576313	0.506565979	-5.721921826
hsa-miR-671-5p	0.177759862	1.675296052	2.792240684	0.005714503	0.051155132	-2.54708127
hsa-miR-33a-5p	-0.177729075	3.375418413	-1.638363686	0.102833772	0.273789667	-4.959705628
hsa-miR-3614-5p	0.177667059	1.658874401	1.669119584	0.096574349	0.260167515	-4.911119398
hsa-miR-514a-3p	-0.177620873	1.164771752	-1.068747262	0.286402784	0.497066577	-5.699157363
hsa-miR-155-5p	-0.175502222	6.047276825	-1.496663161	0.135972866	0.321744711	-5.172164389
hsa-miR-1248	-0.175365059	0.487451276	-2.909360721	0.004009031	0.044458363	-2.236266845
hsa-miR-769-3p	0.173942371	0.967480254	3.137236746	0.001948638	0.027843033	-1.598020971
hsa-miR-20b-3p	0.173358611	1.563453669	1.336270144	0.182897974	0.374361418	-5.389950945
hsa-miR-140-3p	-0.170477139	6.582187542	-2.814512098	0.005346606	0.050929853	-2.488885715
hsa-miR-451a	-0.170413223	6.112912749	-0.873110012	0.383594085	0.600021905	-5.882187158
hsa-miR-889-3p	-0.170102181	2.421918513	-1.831656093	0.068410321	0.220995081	-4.639789504
hsa-miR-342-5p	-0.169767496	1.986275864	-2.110402586	0.035999672	0.15551021	-4.117913569
hsa-miR-514b-5p	-0.169018912	0.126405493	-2.471780541	0.014234296	0.09277265	-3.336651738
hsa-miR-598-3p	-0.168838672	3.058599508	-1.667009193	0.096993811	0.260167515	-4.914481363
hsa-miR-1224-5p	0.168507332	0.347253313	1.923178761	0.055801506	0.203237837	-4.476279532
hsa-miR-190a-5p	-0.167838059	1.498167912	-1.887527264	0.060459883	0.209378217	-4.540888102
hsa-miR-30e-5p	-0.166926083	8.643547138	-2.870281222	0.004517954	0.046907581	-2.341286156
hsa-miR-192-3p	0.166871287	1.017641537	1.170354232	0.243176511	0.446330501	-5.589709698
hsa-miR-370-5p	-0.165560033	1.032385558	-2.139605361	0.033533166	0.148553698	-4.059141656
hsa-miR-139-5p	-0.164273115	3.027864138	-1.739321672	0.083434219	0.241453819	-4.796927712
hsa-miR-184	-0.163415541	1.127351811	-1.099675312	0.272724701	0.47904126	-5.666881671
hsa-miR-195-3p	-0.162663547	1.175643894	-2.197742976	0.029053487	0.13662494	-3.939840392
hsa-miR-29b-1-5p	0.161748069	1.461438761	2.082984476	0.038455654	0.162970072	-4.172389914
hsa-miR-369-3p	-0.16098841	1.743172019	-1.855950536	0.064852765	0.216516115	-4.597137196
hsa-miR-1306-5p	0.158916133	2.008532533	2.39370356	0.017553321	0.101925665	-3.515335236
hsa-miR-675-3p	0.157274729	2.74061145	0.811218592	0.418152815	0.630953902	-5.932470456
hsa-miR-381-3p	-0.15649495	3.496088489	-1.473771389	0.142031103	0.328028048	-5.204725629
hsa-miR-26a-5p	-0.156018853	7.55593172	-2.854829345	0.004734951	0.046907581	-2.382449146
hsa-miR-1306-3p	0.15490876	0.844920631	2.843056222	0.004906617	0.047928673	-2.413674466
hsa-miR-200a-3p	0.154641044	5.828670199	1.259671665	0.209177173	0.407517109	-5.485409327
hsa-miR-135b-3p	0.154285472	0.946939175	1.882048939	0.061203703	0.209559222	-4.55071262
hsa-miR-218-5p	0.153203131	3.3271903	1.29650549	0.196215279	0.391152072	-5.440197988
hsa-miR-758-3p	-0.152744378	1.7602534	-1.504451915	0.133958046	0.319094775	-5.160973726
hsa-miR-424-3p	0.152682532	1.684475894	1.754398723	0.080811527	0.237323972	-4.771807321
hsa-let-7e-3p	0.152315979	2.448886051	1.965168086	0.0507049	0.190827848	-4.398690999
hsa-miR-495-3p	-0.151406055	1.649354498	-1.779240422	0.076637584	0.231470425	-4.72995902
hsa-miR-181a-5p	0.150306537	6.946338732	1.952077808	0.052249893	0.193030836	-4.423052616
hsa-miR-21-3p	0.150175781	8.109905112	1.540540033	0.12492473	0.310431687	-5.108382279
hsa-miR-486-5p	-0.149763549	4.752061027	-0.858266493	0.391717671	0.60761217	-5.894581158
hsa-miR-20b-5p	0.149271666	4.069320844	0.849528994	0.396548332	0.611308637	-5.90177812
hsa-miR-324-5p	0.148609621	3.031631251	2.286304885	0.023227441	0.119847145	-3.752252682
hsa-miR-508-5p	-0.147930863	0.250256489	-1.668201037	0.09675674	0.260167515	-4.912583201
hsa-miR-23a-5p	0.147491392	1.49050375	1.568383788	0.118287634	0.299449714	-5.066973192
hsa-miR-758-5p	-0.147188534	1.469080715	-1.54571521	0.12366948	0.308798746	-5.100740593
hsa-miR-3065-5p	0.146859214	1.170788593	1.42595648	0.155356341	0.343238832	-5.271151927
hsa-miR-10b-5p	-0.145925108	10.21990981	-1.722047323	0.086524047	0.244027086	-4.825450342
hsa-miR-6720-3p	-0.145800476	0.855826682	-1.245978118	0.214151898	0.414361615	-5.501890258
hsa-miR-219a-2-3p	0.144868134	0.13155329	2.151004877	0.032610626	0.146846635	-4.03599006
hsa-miR-330-5p	0.144359711	3.491403246	1.501147504	0.134809983	0.320012197	-5.16572835
hsa-miR-509-3-5p	-0.143383611	0.175725947	-1.843293081	0.066686593	0.217316398	-4.619426961
hsa-miR-345-5p	0.143373568	2.783945036	1.71564769	0.087692102	0.244027086	-4.835946936
hsa-miR-34b-5p	-0.141804953	0.726242315	-1.717015545	0.087441372	0.244027086	-4.833706588
hsa-miR-17-3p	0.141611353	6.150120215	2.223694347	0.027227513	0.130516399	-3.885602238
hsa-miR-766-3p	0.139931282	2.316618647	1.89170354	0.059897931	0.209378217	-4.533380084
hsa-miR-616-3p	0.139775854	0.530850944	3.20358613	0.001567134	0.024257923	-1.403966134
hsa-miR-1271-5p	-0.139771938	1.389966118	-2.101348485	0.036795366	0.158028653	-4.135978374
hsa-miR-653-5p	-0.13922815	1.391413962	-1.569860327	0.117943602	0.299449714	-5.064757072
hsa-miR-324-3p	0.13913051	2.916719825	2.065089518	0.040134816	0.166593117	-4.207576753
hsa-miR-18a-5p	0.137926169	3.072564667	1.6277217	0.105073825	0.273929305	-4.976312237
hsa-miR-1343-3p	0.137658477	0.46064434	2.799422326	0.005593433	0.051155132	-2.528362278
hsa-miR-6087	0.137095773	1.909485011	0.97362356	0.331356561	0.543483278	-5.792715035
hsa-miR-513c-5p	-0.136866574	0.135744701	-2.019949446	0.044650985	0.175725946	-4.295041239
hsa-miR-1247-3p	-0.135982683	3.487415426	-0.676475368	0.499478571	0.689278173	-6.029233741
hsa-miR-126-5p	-0.135670661	4.695567321	-2.136486313	0.033789468	0.148553698	-4.065455727
hsa-miR-514a-5p	-0.135642989	0.08438533	-2.534536325	0.011983826	0.08347168	-3.189119043
hsa-miR-655-3p	-0.1351448	0.985166627	-2.021720756	0.044465955	0.175725946	-4.291644095
hsa-miR-370-3p	-0.134921691	1.229177211	-1.567516003	0.118490196	0.299449714	-5.068274691
hsa-miR-138-5p	0.134905182	1.004858913	1.202641641	0.230460691	0.430231892	-5.552878365
hsa-miR-29c-5p	-0.134796637	2.524040672	-2.381926768	0.018109213	0.102711033	-3.541816911
hsa-miR-17-5p	0.134422475	6.350278814	1.682274211	0.093992572	0.257699192	-4.89007009
hsa-miR-589-3p	0.133165102	0.985368252	2.289401256	0.0230437	0.119730553	-3.745566624
hsa-miR-106a-5p	0.133156695	3.437580809	1.059852322	0.290421576	0.498344644	-5.708271325
hsa-miR-487b-3p	-0.132838571	1.361811328	-1.705833088	0.089508311	0.248151773	-4.851970942
hsa-miR-885-5p	0.132649059	0.424542946	1.516712814	0.130833575	0.315614759	-5.143242522
hsa-miR-769-5p	0.131871314	2.946628811	2.22581357	0.027082905	0.130516399	-3.881146286
hsa-miR-744-3p	0.131462637	2.300001086	1.519598924	0.130106443	0.31488302	-5.139048289
hsa-miR-376a-5p	-0.130237043	0.509853475	-2.463678234	0.014550675	0.094010011	-3.355445737
hsa-let-7b-5p	-0.130130592	9.630798359	-2.081377478	0.038603947	0.162970072	-4.175561645
hsa-miR-34b-3p	-0.129664102	0.976930313	-1.411271057	0.159635171	0.343904498	-5.29112249
hsa-miR-204-5p	-0.129224511	1.285550733	-0.802251337	0.423308789	0.635390768	-5.939451379
hsa-miR-493-3p	-0.129114633	1.362896307	-1.615950009	0.107596928	0.27843732	-4.99455889
hsa-miR-299-5p	-0.128587244	1.105168812	-1.726186946	0.085775249	0.244027086	-4.81864037
hsa-miR-3615	0.128139414	1.89337969	1.794545943	0.074155225	0.227796744	-4.703891395
hsa-miR-628-5p	0.1278214	1.973425931	2.225939761	0.027074315	0.130516399	-3.880880826
hsa-miR-335-5p	0.127748032	2.024288982	1.47987584	0.140395525	0.328028048	-5.196090686
hsa-miR-421	0.127659817	1.18308544	2.16737412	0.031324223	0.144558372	-4.002539758
hsa-miR-151a-3p	0.126173337	7.580867504	2.042033979	0.042390213	0.170251967	-4.252481534
hsa-miR-3922-3p	0.124623633	0.676382949	2.354950004	0.019441458	0.105437979	-3.602011952
hsa-miR-618	0.123524026	0.400917623	2.257908631	0.024973113	0.125371777	-3.813168186
hsa-miR-506-3p	-0.123199701	0.179004138	-1.700463859	0.090514734	0.249083138	-4.860699316
hsa-miR-1291	-0.123127124	0.315248034	-2.729827006	0.006871227	0.058794824	-2.707884638
hsa-miR-130a-3p	0.12288176	4.716680287	1.430715854	0.153988602	0.342555483	-5.264636218
hsa-miR-509-3p	-0.122773644	1.162797012	-0.730076351	0.466152006	0.66992445	-5.992829551
hsa-miR-425-3p	0.122463426	2.093021283	1.956893637	0.051676951	0.191979874	-4.414108367
hsa-miR-501-5p	0.122432717	1.433310064	1.867237712	0.063252993	0.213622609	-4.577136123
hsa-miR-210-5p	0.12207049	0.831366624	1.797302851	0.073715201	0.227796744	-4.699172968
hsa-miR-7-1-3p	0.122025496	2.934022018	1.737659423	0.083727573	0.241453819	-4.799684363
hsa-miR-128-3p	0.121763989	5.085756958	1.680129898	0.09440958	0.257890874	-4.893512267
hsa-miR-499a-5p	0.121003608	0.226829917	1.456898396	0.146628606	0.331205399	-5.228411228
hsa-miR-28-3p	0.120924983	8.252914862	1.982502494	0.048718455	0.185468531	-4.366189675
hsa-miR-378c	-0.120906559	2.080505291	-1.293011966	0.19741861	0.391152072	-5.444541112
hsa-miR-431-3p	-0.120773359	1.490788261	-1.162520793	0.246335057	0.449781485	-5.598496515
hsa-miR-20a-5p	0.120694766	6.073383005	1.420046761	0.157067568	0.343238832	-5.279212867
hsa-miR-624-5p	0.120616273	1.042492635	2.006091533	0.046121282	0.177554985	-4.321520165
hsa-miR-4491	-0.120597385	0.412340505	-2.234632246	0.026488297	0.130516399	-3.862560428
hsa-miR-767-3p	0.118354538	0.24883439	1.411096804	0.159686476	0.343904498	-5.291358238
hsa-miR-584-3p	0.117661387	0.224421751	2.423664528	0.016206458	0.100344987	-3.447407794
hsa-miR-107	0.117210902	4.309711765	2.017226983	0.044936648	0.175725946	-4.300256994
hsa-miR-216b-5p	0.116437449	0.11591573	2.646622892	0.008741984	0.068371517	-2.916992285
hsa-miR-5698	0.116327558	0.350473607	2.058518674	0.040766916	0.168230738	-4.220423922
hsa-miR-760	0.11554796	0.633939458	1.796164699	0.073896598	0.227796744	-4.701121757
hsa-miR-628-3p	0.115165919	1.003107676	1.470021191	0.143043187	0.328028048	-5.210013079
hsa-miR-139-3p	-0.115127758	1.695041991	-1.228656779	0.220566935	0.421122049	-5.522483259
hsa-miR-499a-3p	0.114452766	0.138328806	1.491103524	0.137425407	0.322104345	-5.180117563
hsa-miR-3651	-0.113609078	0.90512205	-1.42642568	0.155221092	0.343238832	-5.270510525
hsa-miR-616-5p	0.112493876	0.998116448	1.594362232	0.112349335	0.28685758	-5.02768541
hsa-miR-193b-3p	0.110723157	4.595911283	0.917018184	0.360178391	0.580154468	-5.844290413
hsa-miR-30c-1-3p	-0.110601844	0.570587719	-2.499991126	0.013179893	0.089024184	-3.270761742
hsa-miR-93-3p	0.110547251	2.667190897	1.805009221	0.072496599	0.226323418	-4.685946356
hsa-miR-30e-3p	-0.109371932	8.382201863	-1.846969242	0.066149607	0.216516115	-4.612968444
hsa-miR-4661-5p	0.109137039	1.366599068	1.143356625	0.254184055	0.460631104	-5.619747545
hsa-miR-4746-5p	0.108365191	1.975077979	1.279792754	0.202021153	0.398147789	-5.460870787
hsa-miR-181c-5p	0.108362455	3.677332259	1.296520078	0.196210266	0.391152072	-5.440179829
hsa-miR-20a-3p	0.108173493	2.067145762	1.53085075	0.127301764	0.312314037	-5.12262218
hsa-miR-196b-3p	0.107413307	0.302337746	2.639140118	0.008930881	0.069121296	-2.935502095
hsa-miR-339-5p	0.106757959	3.545232994	1.557036379	0.120958086	0.303621141	-5.083936441
hsa-miR-516a-5p	0.106673424	0.578032701	0.693616993	0.48868408	0.688347936	-6.017891995
hsa-miR-193b-5p	0.10632447	2.034513737	1.036210214	0.301288276	0.51254627	-5.73212928
hsa-miR-18b-3p	0.105301441	0.372218127	1.863229084	0.063817348	0.214553347	-4.584252903
hsa-miR-33a-3p	-0.105142952	1.150210581	-1.756330706	0.080480381	0.237289376	-4.768573172
hsa-miR-25-5p	0.104563704	0.465401495	1.980665948	0.04892575	0.185468531	-4.369646136
hsa-miR-526b-5p	-0.103134867	0.398424665	-1.209150459	0.22795603	0.427705379	-5.545333846
hsa-miR-216a-5p	0.103058085	0.175450255	2.308386026	0.02194468	0.116147132	-3.704384593
hsa-miR-551a	0.102704271	0.301985718	1.824950795	0.069420184	0.221986751	-4.651465852
hsa-let-7g-5p	-0.102487504	6.252358485	-2.137845679	0.033677558	0.148553698	-4.062704965
hsa-miR-454-3p	0.10229798	2.295685287	1.458004137	0.146323849	0.331205399	-5.226867212
hsa-miR-33b-5p	0.102226358	1.651810163	1.018946831	0.30939325	0.517972638	-5.749213842
hsa-miR-141-5p	0.101893317	6.476500657	0.828880245	0.408107341	0.622636046	-5.918495586
hsa-miR-377-3p	-0.10182949	0.631970329	-1.850767642	0.065598539	0.216516115	-4.606282099
hsa-miR-34a-5p	-0.101423165	5.017861172	-1.636717295	0.103177802	0.273789667	-4.962281682
hsa-miR-130a-5p	0.101413423	0.899998733	1.564433531	0.119211937	0.300252438	-5.072892079
hsa-miR-301b	0.101292194	0.690247346	1.536068261	0.126017405	0.312103107	-5.114965148
hsa-let-7b-3p	-0.100916626	3.383050979	-1.340642562	0.181475832	0.374361418	-5.384334877
hsa-miR-149-5p	-0.10079166	4.130758954	-0.768246587	0.443198289	0.650783258	-5.965222989
hsa-miR-133b	-0.100550237	0.672119178	-1.070973497	0.285402903	0.496614419	-5.696864526
hsa-miR-539-5p	-0.100335893	1.041336536	-1.250391659	0.212539205	0.412314959	-5.496597695
hsa-miR-892a	0.100167693	0.07936518	2.306682594	0.02204138	0.116147132	-3.708092884
hsa-miR-411-3p	-0.099611077	0.603155619	-1.633329708	0.103888571	0.273929305	-4.967574192
hsa-miR-664a-5p	-0.099366278	1.038469163	-1.774039877	0.077496421	0.233116763	-4.738767073
hsa-miR-484	0.098903307	4.163107264	1.544960208	0.123851987	0.308798746	-5.10185699
hsa-let-7a-5p	-0.09830734	10.2794697	-1.733346814	0.084492588	0.241453819	-4.806824401
hsa-let-7g-3p	-0.097557265	3.289687188	-1.345733502	0.17983042	0.37322347	-5.377773206
hsa-miR-148b-3p	0.097061126	4.818200246	2.076151797	0.03908956	0.164087813	-4.18585935
hsa-miR-15b-5p	0.09549664	5.860479118	1.432399935	0.153506848	0.342509274	-5.26232557
hsa-miR-31-5p	0.094875939	3.889700904	0.544856178	0.586426933	0.765997906	-6.106898986
hsa-miR-200b-3p	0.094771756	6.811432396	0.84949176	0.396568995	0.611308637	-5.901808632
hsa-miR-183-3p	0.094232171	0.724705032	1.520877237	0.129785393	0.31488302	-5.137188094
hsa-miR-191-5p	0.094087865	6.007805822	1.507487193	0.133179198	0.319094775	-5.15659734
hsa-miR-550a-5p	0.093350144	1.568194894	1.296028188	0.196379364	0.391152072	-5.440792046
hsa-miR-19a-3p	0.092739888	3.732941606	0.893781217	0.372455655	0.59257934	-5.864575806
hsa-miR-576-5p	0.092631887	2.723218549	1.421903283	0.156528447	0.343238832	-5.27668408
hsa-miR-16-2-3p	-0.092428838	3.043866064	-1.196254251	0.232937719	0.431602806	-5.560243102
hsa-miR-520a-3p	-0.092143879	0.186947462	-1.614425218	0.107927252	0.27843732	-4.996912943
hsa-miR-656-3p	-0.091711503	0.416598209	-1.963897259	0.050853182	0.190827848	-4.40106294
hsa-miR-659-5p	0.091526923	0.783194938	1.848397976	0.065941879	0.216516115	-4.610454994
hsa-miR-629-5p	0.091243113	4.880571959	1.055447404	0.292425828	0.500627628	-5.712756815
hsa-miR-143-3p	-0.090981099	10.87716469	-0.873592659	0.383331697	0.600021905	-5.881780618
hsa-miR-329-3p	-0.090891666	0.463972242	-1.82885647	0.068830475	0.221389795	-4.644669699
hsa-miR-507	-0.090533907	0.061425209	-2.414150614	0.016623885	0.100419076	-3.469064185
hsa-miR-500b-3p	0.090201796	0.812606907	1.765027932	0.079003374	0.235682744	-4.753971213
hsa-miR-93-5p	0.089959426	8.76873018	1.226453236	0.221392875	0.421122049	-5.525082643
hsa-let-7a-3p	-0.08988262	3.769077622	-1.440602201	0.151176966	0.339348899	-5.251033545
hsa-miR-625-5p	0.08934721	1.316106977	1.31068053	0.191388254	0.389593075	-5.422457428
hsa-miR-299-3p	-0.088598344	0.415657516	-1.85045782	0.065643345	0.216516115	-4.606827978
hsa-miR-1270	-0.088091472	0.388203918	-1.505380645	0.13371936	0.319094775	-5.159635562
hsa-miR-376b-3p	-0.088076622	0.634720932	-1.474477995	0.14184103	0.328028048	-5.2037279
hsa-miR-126-3p	-0.08793349	7.176217944	-1.373513075	0.171048186	0.360290288	-5.341538094
hsa-miR-377-5p	-0.087510928	0.708751534	-1.267010352	0.206546057	0.404917468	-5.476503823
hsa-miR-483-3p	0.086783754	0.904766444	0.906637577	0.365631041	0.58666522	-5.853416292
hsa-miR-374b-3p	0.086337478	0.952187048	1.703209789	0.08999889	0.248584294	-4.856238794
hsa-miR-26b-3p	-0.086294462	2.93643444	-1.447735707	0.149172814	0.335864852	-5.241161516
hsa-miR-202-5p	-0.085999394	0.293610458	-1.162407438	0.246380975	0.449781485	-5.598623239
hsa-miR-200a-5p	0.084917513	6.721971558	0.746916571	0.45594408	0.66320664	-5.980822329
hsa-miR-1292-5p	0.084729798	0.423824849	1.91012202	0.057471365	0.205294346	-4.500076669
hsa-miR-548f-3p	0.084661991	0.219313221	1.599108098	0.111290518	0.285297429	-5.020440117
hsa-miR-1911-5p	0.084305906	0.243143163	1.132187488	0.25883858	0.465658753	-5.63197208
hsa-miR-412-5p	-0.084175059	1.299287446	-0.800530834	0.424302309	0.635544997	-5.940781959
hsa-miR-651-5p	0.084038369	1.71323863	1.062307696	0.289308422	0.498344644	-5.705763019
hsa-miR-331-3p	0.08331079	2.971472163	1.296686019	0.196153244	0.391152072	-5.439973243
hsa-miR-24-3p	-0.083001856	7.791921359	-1.180083273	0.239293687	0.44227664	-5.578715517
hsa-miR-30d-3p	0.082713345	1.581445387	1.491473969	0.137328249	0.322104345	-5.179588534
hsa-miR-513a-5p	-0.082161557	0.072575621	-2.008556703	0.045856769	0.177456142	-4.316822666
hsa-miR-1249	-0.0817419	0.979797128	-1.424658638	0.155730919	0.343238832	-5.272925013
hsa-miR-134-3p	-0.081339898	0.36668901	-1.793629028	0.07430205	0.227796744	-4.705459134
hsa-miR-382-3p	-0.081214804	0.826247154	-1.175874256	0.240968052	0.44426616	-5.583482884
hsa-miR-185-3p	0.08118733	1.858681878	1.067418402	0.287000756	0.497066577	-5.70052373
hsa-miR-100-5p	-0.080931394	7.482267993	-0.590408626	0.555547533	0.742395354	-6.081907117
hsa-miR-1269b	-0.080505879	0.3783554	-0.540005045	0.58976212	0.767413756	-6.109442697
hsa-miR-5683	0.080082703	0.785224179	0.813031174	0.417115163	0.630953902	-5.93105001
hsa-miR-4758-3p	0.078590228	0.174931448	2.042024767	0.042391136	0.170251967	-4.252499379
hsa-miR-503-3p	0.078523096	0.71166443	1.224358396	0.222180139	0.421122049	-5.527549535
hsa-miR-130b-3p	0.078480785	3.213574411	1.025614023	0.306246037	0.516008205	-5.74264938
hsa-miR-146b-5p	0.078216518	6.572751238	0.817494258	0.414566701	0.628618487	-5.927539051
hsa-miR-1295b-5p	-0.078141874	0.082510756	-1.888573816	0.060318649	0.209378217	-4.539008139
hsa-miR-887-5p	-0.078041217	0.207800116	-2.056300744	0.040982185	0.168230738	-4.224751505
hsa-miR-486-3p	0.077618073	0.66514675	0.976441173	0.32996226	0.542393715	-5.790067836
hsa-miR-30b-5p	-0.077474258	5.728002317	-1.363666375	0.174123357	0.364432829	-5.354465106
hsa-miR-22-5p	-0.077448835	3.365518851	-0.976674938	0.329846753	0.542393715	-5.789847869
hsa-miR-129-2-3p	0.077062331	0.243595105	1.383272495	0.168040867	0.357748896	-5.328635584
hsa-miR-374b-5p	-0.076546868	4.024509185	-1.367332215	0.172973674	0.363049265	-5.349663162
hsa-miR-520f-3p	-0.076078285	0.086597024	-1.905994989	0.058007807	0.206219142	-4.50756604
hsa-miR-494-3p	-0.075627257	0.623070286	-1.413435563	0.158998927	0.343904498	-5.288191736
hsa-miR-1262	0.074387371	0.598676284	1.198624457	0.232016344	0.431602806	-5.557514739
hsa-miR-7974	0.073875174	0.391739046	1.353494549	0.177343544	0.369093147	-5.367723046
hsa-miR-24-2-5p	-0.073788736	3.394301021	-1.001183656	0.31788298	0.526152305	-5.766496421
hsa-miR-153-3p	0.073163812	0.655920734	1.035847202	0.301457227	0.51254627	-5.732491456
hsa-miR-505-3p	0.072947183	3.398210784	1.218851828	0.224259191	0.42218354	-5.53401427
hsa-miR-103a-3p	0.072674327	9.875007902	1.30467737	0.193421659	0.391152072	-5.429993752
hsa-miR-513b-5p	-0.072378494	0.055351146	-1.884506877	0.060869037	0.209378217	-4.546308104
hsa-miR-32-3p	0.072222306	0.764389404	1.470758711	0.14284371	0.328028048	-5.208974281
hsa-miR-512-3p	-0.071580043	0.288242155	-0.905238916	0.366369666	0.58666522	-5.854638015
hsa-miR-5000-3p	0.071099233	1.170275275	1.129330235	0.260038781	0.466687957	-5.635080287
hsa-miR-26a-2-3p	-0.069883571	1.578655151	-1.018080244	0.309803893	0.517972638	-5.750063963
hsa-miR-219a-5p	0.069863695	0.859341291	1.119676194	0.264122674	0.471738334	-5.645524865
hsa-miR-425-5p	0.069829944	5.375274879	0.789515345	0.430695758	0.641296489	-5.949233693
hsa-miR-27a-3p	-0.069789123	7.7058604	-0.870237838	0.385157815	0.600921657	-5.884601817
hsa-miR-3607-5p	-0.069577395	0.161007435	-2.533422627	0.012020821	0.08347168	-3.191767526
hsa-miR-3940-3p	0.069132204	0.385589649	1.402908948	0.162111394	0.347114598	-5.302403454
hsa-miR-130b-5p	0.069107858	2.737995443	0.903618563	0.367226537	0.586772725	-5.856051047
hsa-miR-2110	0.069068107	0.653721452	1.413241146	0.159055996	0.343904498	-5.288455158
hsa-miR-1976	0.067857139	2.436049534	1.025560203	0.306271357	0.516008205	-5.742702542
hsa-miR-491-3p	0.067687978	0.431019625	1.504311986	0.133994037	0.319094775	-5.161175274
hsa-miR-29a-5p	0.067126291	1.744194474	1.060274636	0.290229912	0.498344644	-5.707840316
hsa-miR-365b-5p	0.066913486	0.384920791	1.470991393	0.142780821	0.328028048	-5.208646443
hsa-miR-519a-5p	0.066346088	0.539692405	0.460076958	0.64593397	0.803901071	-6.148086165
hsa-miR-376b-5p	-0.065963159	0.331349227	-1.676555873	0.095107944	0.257902197	-4.89924001
hsa-miR-485-3p	-0.065963115	1.160979387	-0.821767322	0.412135451	0.626209899	-5.924159682
hsa-miR-552-3p	0.065834016	0.07767413	1.336980479	0.182666371	0.374361418	-5.389039795
hsa-miR-525-5p	-0.065753735	0.122220969	-1.529911094	0.127534158	0.312314037	-5.123998481
hsa-miR-518b	-0.065494973	0.182318962	-1.230964116	0.219704477	0.421122049	-5.519756507
hsa-miR-511-5p	-0.06500759	1.877031317	-0.643916884	0.520327525	0.711976705	-6.049997973
hsa-miR-376c-5p	-0.06461234	0.339291994	-1.628388797	0.10493227	0.273929305	-4.975274343
hsa-let-7d-3p	0.064580084	5.707354497	1.020152012	0.308822763	0.517972638	-5.748030368
hsa-miR-574-3p	-0.064380312	4.116354695	-1.006839179	0.315163453	0.523862294	-5.761026564
hsa-miR-654-5p	-0.064175231	0.635004543	-1.101312566	0.272013376	0.478924025	-5.665147715
hsa-miR-26b-5p	-0.063628307	6.453867324	-1.14575664	0.253191598	0.459954419	-5.617105282
hsa-miR-7702	-0.063598675	0.767181982	-0.623372488	0.533711954	0.719687808	-6.062575384
hsa-let-7i-5p	-0.063226768	6.075334827	-1.294407766	0.196937181	0.391152072	-5.442807246
hsa-miR-1228-3p	-0.062988119	0.475010716	-1.288245246	0.19906925	0.393373545	-5.450448468
hsa-miR-1296-5p	-0.062862266	1.874465152	-0.784443227	0.43365847	0.643947632	-5.953086188
hsa-miR-504-5p	-0.061637396	0.227763441	-1.373106789	0.171174255	0.360290288	-5.342073283
hsa-miR-374a-5p	-0.060194502	3.579878496	-0.931795422	0.352505509	0.571859373	-5.831121606
hsa-miR-516b-5p	-0.059934035	0.125376866	-1.530286523	0.127441268	0.312314037	-5.123448695
hsa-miR-6718-5p	0.059484214	0.395967286	1.224962404	0.221952939	0.421122049	-5.526838679
hsa-miR-383-5p	-0.059016824	0.089753205	-1.473766043	0.142032542	0.328028048	-5.204733175
hsa-miR-381-5p	-0.059002841	0.244758744	-1.528902632	0.12778394	0.312314037	-5.12547464
hsa-miR-423-3p	0.058827088	4.717601798	1.146716847	0.252795295	0.459954419	-5.616046624
hsa-miR-4787-3p	-0.058640852	0.276156391	-1.466509305	0.143996	0.329053384	-5.214952571
hsa-miR-450b-5p	0.058141061	2.800272748	0.682039688	0.495960667	0.689278173	-6.02558308
hsa-miR-3928-3p	0.058048605	0.668615876	1.170073597	0.24328917	0.446330501	-5.590025494
hsa-miR-541-3p	0.057842671	0.214087884	1.337488076	0.182501004	0.374361418	-5.388388407
hsa-miR-372-3p	0.05751486	0.138489123	1.218534462	0.224379441	0.42218354	-5.534385983
hsa-miR-26a-1-3p	0.057404108	0.626050115	1.032726438	0.302912297	0.513844375	-5.735599847
hsa-miR-888-5p	0.056921996	0.038869774	2.313172659	0.021674941	0.115922849	-3.693950412
hsa-miR-16-5p	-0.056744658	6.57058905	-0.843631599	0.399829175	0.61378735	-5.906594392
hsa-miR-502-3p	-0.056724954	2.345697402	-1.001029239	0.317957449	0.526152305	-5.766645341
hsa-miR-3130-5p	-0.056627313	1.587046032	-0.448843058	0.654004769	0.807446931	-6.153023506
hsa-miR-138-1-3p	0.05654347	0.213229752	1.107515176	0.269330185	0.477480982	-5.658555639
hsa-miR-942-3p	0.055480224	0.751887817	0.969681145	0.333313903	0.545489494	-5.796406283
hsa-miR-891b	0.055435652	0.037763896	2.399709506	0.017275669	0.101871603	-3.501782539
hsa-miR-125b-1-3p	-0.055327584	0.542874213	-0.945957551	0.345250536	0.561315423	-5.818305094
hsa-miR-96-3p	0.05441732	0.122306112	2.073030782	0.039382075	0.164386974	-4.191997773
hsa-miR-191-3p	0.05395322	0.865792385	0.782710396	0.43467336	0.643947632	-5.954396693
hsa-miR-363-3p	0.053644121	3.502981057	0.350655479	0.726196103	0.851046853	-6.190990445
hsa-miR-517a-3p	-0.053504723	0.26046983	-0.882777229	0.378359678	0.598325504	-5.874001833
hsa-miR-200b-5p	0.053449414	3.389594517	0.543085774	0.587643077	0.765997906	-6.107829933
hsa-miR-6502-5p	-0.053287821	0.180373669	-1.758483036	0.080112774	0.237146578	-4.764966094
hsa-miR-15b-3p	0.053244834	3.931847541	0.677500257	0.498829609	0.689278173	-6.028563565
hsa-miR-128-1-5p	0.053242514	1.936476376	0.822370099	0.411793176	0.626209899	-5.923681565
hsa-miR-3136-5p	0.053230941	0.421794954	1.231143895	0.21963738	0.421122049	-5.519543838
hsa-miR-517b-3p	-0.053102808	0.260274561	-0.878242893	0.380809299	0.600021905	-5.877852237
hsa-miR-6715b-3p	0.052959031	0.047049542	2.729170131	0.006884454	0.058794824	-2.709559073
hsa-miR-429	0.052924674	4.924384189	0.483350997	0.629346924	0.794529267	-6.137469619
hsa-miR-550a-3p	0.052893294	1.372852893	0.717896631	0.473613852	0.676721331	-6.001344055
hsa-miR-552-5p	0.052816965	0.154381043	0.808862892	0.419503671	0.630953902	-5.934311813
hsa-miR-3648	0.052522893	0.678015004	0.543246288	0.587532767	0.765997906	-6.107745653
hsa-miR-19b-3p	0.052227596	5.201123865	0.725303937	0.469067943	0.671624076	-5.996182792
hsa-miR-146b-3p	0.051952654	4.575857382	0.610055429	0.542480499	0.727550561	-6.070511159
hsa-miR-1179	-0.051888412	0.118026915	-1.676575424	0.095104112	0.257902197	-4.89920871
hsa-miR-106b-3p	0.051836467	6.122277159	0.73119257	0.465471464	0.66992445	-5.992042106
hsa-miR-148a-3p	0.051483716	9.929941977	0.53636164	0.59227276	0.769333323	-6.111338215
hsa-miR-940	0.051438257	1.448830093	0.668800249	0.50435279	0.693952079	-6.034220409
hsa-miR-6842-3p	0.051034339	1.276545424	0.69137464	0.490088908	0.688347936	-6.019391707
hsa-miR-490-3p	0.050940807	0.141346203	0.964807804	0.335743799	0.547056233	-5.800948641
hsa-miR-487a-5p	-0.050826176	0.280536294	-1.330416548	0.184814876	0.377245749	-5.39744126
hsa-miR-551b-3p	-0.05062687	0.629431712	-0.681642211	0.496211519	0.689278173	-6.025844845
hsa-let-7a-2-3p	-0.050354834	1.252369995	-0.526723335	0.598938132	0.775280544	-6.116290937
hsa-miR-98-3p	0.050300861	0.825396175	0.926532762	0.355226048	0.57376729	-5.835835384
hsa-miR-424-5p	0.049890191	4.940675008	0.483224522	0.629436564	0.794529267	-6.137528723
hsa-miR-4677-3p	0.049085745	2.304289475	0.861610023	0.389878702	0.606024845	-5.891807795
hsa-miR-887-3p	-0.049056948	1.060465332	-0.742182106	0.458801074	0.66320664	-5.984225563
hsa-miR-132-3p	0.048939886	4.629654135	0.699611766	0.48493913	0.68630433	-6.013858892
hsa-miR-664a-3p	-0.048837273	3.005843176	-0.705397991	0.481339359	0.683814807	-6.009933334
hsa-miR-154-3p	-0.048752834	0.8024354	-0.697913553	0.485998416	0.686495861	-6.015004906
hsa-miR-188-5p	0.048282424	1.258445407	0.778573051	0.437102113	0.64437871	-5.957514032
hsa-miR-153-5p	-0.048024057	1.866464561	-0.448548756	0.65421676	0.807446931	-6.153151216
hsa-miR-374a-3p	0.047941584	6.667817368	0.641748338	0.521732038	0.712586221	-6.051344745
hsa-miR-124-3p	0.047150267	0.085615773	1.272744301	0.204507185	0.401981055	-5.469510234
hsa-miR-95-3p	0.047058282	1.926827378	0.424356045	0.671737834	0.811051453	-6.163363485
hsa-miR-132-5p	-0.047038096	1.23696653	-0.795554525	0.427183639	0.637344264	-5.944614489
hsa-miR-532-5p	-0.046800465	6.578206489	-0.667307607	0.505303645	0.693975246	-6.035183626
hsa-miR-3937	0.046538242	0.032571337	1.520760036	0.129814803	0.31488302	-5.137358708
hsa-miR-365a-5p	0.046393777	0.71056249	0.626440979	0.531701794	0.719589131	-6.060722639
hsa-miR-505-5p	0.046293215	1.688283393	0.711409794	0.47761482	0.681128237	-6.005820656
hsa-miR-1229-3p	0.04609035	0.257587846	1.125639349	0.261594887	0.4683494	-5.639083864
hsa-miR-21-5p	-0.04544789	12.65266265	-0.83117171	0.406814712	0.622186884	-5.916660542
hsa-miR-4652-5p	0.04512098	1.050744287	0.368859084	0.712602024	0.843094433	-6.184654696
hsa-miR-149-3p	0.044587028	0.550503884	0.62866505	0.530247231	0.719284624	-6.059374087
hsa-miR-92a-3p	0.04430045	9.584287546	0.745391673	0.456863171	0.66320664	-5.981920807
hsa-miR-122-5p	-0.044217759	0.40437437	-0.363604991	0.716516468	0.843475495	-6.186516249
hsa-miR-197-3p	0.04418871	5.763358864	0.675607947	0.500028176	0.689278173	-6.02980016
hsa-miR-7706	0.044105235	1.01628096	0.684249929	0.494567	0.689278173	-6.024124715
hsa-miR-380-5p	-0.043981823	0.351168618	-0.928639732	0.354135249	0.573251612	-5.833951343
hsa-miR-105-3p	0.043425969	0.044087322	1.917636115	0.05650533	0.203803204	-4.486400626
hsa-miR-4431	0.043331316	0.044499111	2.203234278	0.028658493	0.135625864	-3.928414242
hsa-miR-942-5p	0.042247113	2.461574913	0.61274885	0.540701212	0.727550561	-6.068919894
hsa-miR-215-5p	0.042178474	1.694288657	0.250339956	0.802567655	0.890011593	-6.220159234
hsa-miR-27a-5p	-0.040325899	3.345833692	-0.346891663	0.72901788	0.853008323	-6.192260492
hsa-miR-148a-5p	0.040008904	3.412794401	0.389762877	0.697104404	0.831378125	-6.17698425
hsa-miR-518f-3p	-0.039602887	0.034648686	-2.051497414	0.041451717	0.169223219	-4.234108329
hsa-miR-339-3p	-0.039514843	2.32221207	-0.662477011	0.508387376	0.696922177	-6.038286171
hsa-miR-326	-0.039463307	1.363983452	-0.42633209	0.670299803	0.811051453	-6.162550545
hsa-miR-485-5p	-0.03905098	0.152123248	-1.378936247	0.169372089	0.358528382	-5.33437942
hsa-miR-520a-5p	-0.038819664	0.108021935	-0.965510601	0.33539267	0.547056233	-5.800294975
hsa-miR-1293	0.03861142	0.687069142	0.39372624	0.694180115	0.829221585	-6.17548233
hsa-miR-135a-3p	0.038461534	0.036035819	1.792385903	0.074501492	0.227796744	-4.707583385
hsa-miR-3157-3p	0.038403766	0.147602368	1.337758829	0.182412844	0.374361418	-5.388040856
hsa-miR-204-3p	0.038007196	0.045551679	1.630665468	0.104450318	0.273929305	-4.971729093
hsa-miR-15a-5p	0.037968149	5.280825631	0.552809158	0.580978343	0.7653228	-6.102679735
hsa-miR-365a-3p	0.037429931	3.94757337	0.427322477	0.669579524	0.811051453	-6.162141684
hsa-miR-517-5p	-0.037249801	0.111849858	-0.889651407	0.37466467	0.594820192	-5.868126989
hsa-miR-223-5p	-0.037181291	1.315224598	-0.430849965	0.667016575	0.811051453	-6.160677738
hsa-miR-365b-3p	0.037114311	3.948371051	0.423419915	0.672419509	0.811051453	-6.163747291
hsa-miR-518c-3p	-0.037003971	0.0668462	-1.20418918	0.229863403	0.430197755	-5.551088215
hsa-let-7f-1-3p	0.036692627	1.615940536	0.563731623	0.573534486	0.75824933	-6.096785756
hsa-miR-3605-3p	0.036590511	0.696100883	0.78202302	0.435076327	0.643947632	-5.954915743
hsa-miR-378d	-0.036524042	0.521590987	-0.687653886	0.492424768	0.689278173	-6.021869525
hsa-miR-1323	-0.036356317	0.080680592	-0.986050924	0.325235677	0.537000239	-5.780982303
hsa-miR-206	0.036088851	0.301558782	0.509183497	0.611154833	0.783955282	-6.125074116
hsa-miR-190b	0.035802347	0.293777522	0.843778433	0.39974729	0.61378735	-5.906474881
hsa-miR-6509-5p	-0.035221181	1.118164612	-0.462995069	0.643844304	0.802644828	-6.146783716
hsa-miR-542-3p	0.035089693	5.543965423	0.427779024	0.669247593	0.811051453	-6.161952888
hsa-miR-515-5p	-0.035002487	0.082431334	-1.218361974	0.224444816	0.42218354	-5.53458797
hsa-miR-19b-1-5p	0.034225348	2.498339069	0.47921796	0.632279074	0.794895689	-6.139393086
hsa-miR-340-3p	-0.034225253	1.78923365	-0.584956224	0.55920116	0.745936197	-6.085003839
hsa-miR-196b-5p	0.034108239	6.399879182	0.353394799	0.724144751	0.849983492	-6.190057493
hsa-miR-181b-3p	0.033537869	2.260483477	0.417038266	0.677073727	0.813404365	-6.16634117
hsa-miR-3610	-0.033123759	0.606121994	-0.503637676	0.615040579	0.783955282	-6.127789489
hsa-miR-539-3p	-0.032718467	0.355039713	-0.680777566	0.496757443	0.689278173	-6.026413749
hsa-miR-660-5p	-0.032615951	3.829570364	-0.446673678	0.655568066	0.807772924	-6.153962925
hsa-miR-133a-5p	-0.03238305	0.126833307	-0.882548227	0.378483158	0.598325504	-5.874196766
hsa-miR-423-5p	0.032046009	3.951103126	0.551930275	0.581579291	0.7653228	-6.103148999
hsa-miR-188-3p	-0.031189346	0.528855306	-0.599544011	0.549452394	0.735573204	-6.07665445
hsa-miR-449c-5p	0.030638778	0.094021073	0.628265006	0.530508713	0.719284624	-6.059617002
hsa-miR-590-3p	-0.030201423	1.965996923	-0.473434882	0.636391617	0.796716634	-6.142056799
hsa-miR-513a-3p	-0.030065893	0.020169702	-1.721586001	0.086607822	0.244027086	-4.826208266
hsa-miR-664b-3p	-0.0300118	1.299207811	-0.551351377	0.581975282	0.7653228	-6.103457686
hsa-miR-542-5p	-0.029708672	1.005669715	-0.492505375	0.622873389	0.791837482	-6.133150605
hsa-miR-193a-3p	-0.029594354	2.599633322	-0.385138269	0.700522314	0.834115511	-6.178717568
hsa-miR-520e	-0.029072246	0.025368322	-1.988182068	0.048082083	0.184149423	-4.355480969
hsa-miR-7641	0.028998676	0.300028165	0.472658787	0.636944388	0.796716634	-6.142411816
hsa-miR-520d-3p	-0.02896808	0.048434781	-1.135224826	0.257566979	0.464495789	-5.628659467
hsa-miR-151b	0.028962324	0.797813387	0.529520093	0.597000508	0.774121078	-6.114863023
hsa-miR-92a-1-5p	-0.028842784	1.709894019	-0.34307488	0.731883148	0.855014432	-6.193534431
hsa-miR-512-5p	-0.028663422	0.041896967	-1.456793391	0.146657573	0.331205399	-5.228557793
hsa-miR-6715a-3p	0.028378052	0.041470024	1.408010048	0.160597386	0.344866641	-5.295529599
hsa-miR-29a-3p	-0.028356119	8.642675518	-0.306911609	0.759212844	0.866556513	-6.204906073
hsa-miR-3187-3p	0.028319795	0.190616224	0.830886371	0.406975539	0.622186884	-5.916889321
hsa-miR-892b	0.0278892	0.017699891	2.233141451	0.026588011	0.130516399	-3.865707277
hsa-miR-23a-3p	-0.027571294	8.170625933	-0.466973988	0.640999557	0.800441464	-6.144994552
hsa-miR-3154	-0.027229305	0.061541944	-1.817271319	0.070591879	0.222244771	-4.664787678
hsa-miR-515-3p	-0.026900884	0.03813352	-1.380165032	0.168994047	0.358528382	-5.332753556
hsa-let-7f-5p	-0.026863128	9.039361124	-0.366476737	0.714376001	0.843316411	-6.185502079
hsa-miR-376a-3p	-0.026765926	0.408587097	-0.480034634	0.631699227	0.794895689	-6.139014322
hsa-miR-802	0.026626427	0.026569597	1.061341162	0.289746258	0.498344644	-5.706751074
hsa-miR-340-5p	-0.026147487	2.77626089	-0.298962073	0.76526276	0.867404698	-6.207236337
hsa-miR-361-5p	-0.026107198	5.528249154	-0.482822828	0.629721303	0.794529267	-6.137716341
hsa-miR-10b-3p	-0.026086936	2.449278732	-0.285733027	0.775362471	0.872405696	-6.210978757
hsa-miR-519a-3p	0.026039378	0.208273391	0.318014233	0.750788157	0.864861396	-6.201549293
hsa-miR-3681-5p	0.02596985	0.069432725	0.894667901	0.371982435	0.59257934	-5.863811228
hsa-miR-874-3p	0.025794016	2.711828389	0.323156631	0.746896146	0.864398499	-6.199954158
hsa-miR-550a-3-5p	0.025415195	0.507403307	0.482642835	0.629848908	0.794529267	-6.137800359
hsa-miR-320d	-0.025146943	0.685877888	-0.416243121	0.677654511	0.813404365	-6.166661609
hsa-miR-518e-3p	-0.025100351	0.064486008	-1.015788825	0.310891456	0.517972638	-5.752308397
hsa-miR-146a-3p	-0.024833458	0.452801098	-0.29514526	0.768172667	0.867404698	-6.208333458
hsa-miR-216a-3p	0.024771482	0.040212999	1.296055648	0.196369921	0.391152072	-5.440757875
hsa-miR-212-3p	0.024723992	2.002089212	0.284281599	0.776472931	0.872405696	-6.211379057
hsa-miR-500a-5p	-0.024553443	1.772078065	-0.370259623	0.711559865	0.843094433	-6.184153976
hsa-miR-30d-5p	0.024416199	8.326528473	0.436980453	0.662571689	0.811022677	-6.15810494
hsa-miR-519d-3p	-0.024409709	0.085921432	-0.778680571	0.437038896	0.64437871	-5.957433227
hsa-miR-3678-5p	0.024384909	0.282537582	0.581272362	0.561676329	0.746557267	-6.0870799
hsa-miR-362-5p	-0.024269427	2.328311098	-0.273830884	0.784482033	0.875180407	-6.214201197
hsa-miR-3687	-0.024093294	0.633193565	-0.309948546	0.756905503	0.866556513	-6.203999721
hsa-miR-330-3p	0.024090737	1.599270506	0.306031348	0.759882035	0.866556513	-6.205167113
hsa-miR-500b-5p	-0.024047234	1.771832124	-0.362333329	0.717465024	0.843475495	-6.186962796
hsa-miR-3150b-3p	-0.023941967	0.964157476	-0.198903594	0.842529382	0.912017328	-6.231341246
hsa-miR-320c	0.023859326	0.799169662	0.439600254	0.660675845	0.811022677	-6.156994416
hsa-miR-521	0.023842441	0.074945228	0.576234272	0.56507001	0.749330023	-6.089897979
hsa-miR-532-3p	-0.023752005	3.390552029	-0.335322435	0.737714491	0.858168623	-6.19607865
hsa-miR-642a-5p	-0.023685285	1.025813207	-0.296613249	0.767053092	0.867404698	-6.20791316
hsa-miR-513c-3p	-0.023600618	0.014770625	-1.720319846	0.086838091	0.244027086	-4.828287468
hsa-miR-6503-5p	-0.023593823	0.130198299	-0.915940475	0.360742079	0.580154468	-5.84524265
hsa-miR-489-3p	-0.023499048	0.127939742	-0.876493034	0.381757257	0.600021905	-5.879332895
hsa-miR-215-3p	0.023459301	0.035431614	0.691491305	0.490015763	0.688347936	-6.019313799
hsa-miR-885-3p	0.023307162	0.022064012	1.894081207	0.05957995	0.209378217	-4.52909841
hsa-miR-6511b-3p	0.022982986	0.990403713	0.419338073	0.675395005	0.813320079	-6.165410925
hsa-miR-1250-5p	0.022949979	0.060299007	1.227499184	0.221000551	0.421122049	-5.523849375
hsa-miR-22-3p	-0.022939763	11.00371341	-0.319629186	0.74956519	0.864861396	-6.201051099
hsa-miR-3613-5p	0.022803996	2.774242798	0.284075291	0.776630811	0.872405696	-6.211435791
hsa-miR-590-5p	-0.022700777	2.759401876	-0.372742664	0.709713536	0.842359676	-6.183261581
hsa-miR-525-3p	-0.022522466	0.026760971	-1.598821142	0.111354313	0.285297429	-5.020878795
hsa-miR-518f-5p	-0.022522302	0.079537984	-0.766305766	0.444349482	0.651186717	-5.966660435
hsa-miR-148b-5p	0.022415735	1.136475754	0.435418203	0.663703264	0.811051453	-6.158764018
hsa-miR-302b-3p	0.022318932	0.013732048	1.358618433	0.17571589	0.366732882	-5.361056769
hsa-miR-1247-5p	-0.021859623	2.851431159	-0.136862841	0.891269505	0.936652393	-6.241422835
hsa-miR-193a-5p	-0.021844312	5.552280244	-0.309499779	0.757246321	0.866556513	-6.204134214
hsa-miR-627-5p	-0.021731118	0.969157932	-0.365559159	0.715059676	0.843316411	-6.185826992
hsa-miR-32-5p	-0.021652223	3.613684736	-0.302851735	0.762300743	0.867365164	-6.206103785
hsa-miR-498	-0.021634019	0.03328564	-1.11142682	0.26764748	0.476887477	-5.654379571
hsa-miR-449a	-0.021622933	0.437089556	-0.217572085	0.827972454	0.907350344	-6.22757869
hsa-miR-4709-3p	0.021489506	0.414194084	0.548343208	0.584035031	0.7653228	-6.105056535
hsa-miR-4423-5p	0.021487399	0.152763771	0.5813683	0.561611801	0.746557267	-6.087025999
hsa-miR-380-3p	-0.02118832	0.102697553	-0.742447315	0.458640768	0.66320664	-5.984035494
hsa-miR-676-3p	0.021070265	0.334389267	0.379382305	0.704784913	0.837848305	-6.180846064
hsa-miR-1537-5p	-0.021019131	0.161805678	-0.740708531	0.459692355	0.66320664	-5.985280407
hsa-miR-652-5p	0.02057197	0.456930107	0.456467771	0.648522412	0.80577283	-6.149685695
hsa-miR-3173-5p	0.020422682	0.422626629	0.503501913	0.61513584	0.783955282	-6.12785559
hsa-miR-331-5p	0.020324203	1.503499478	0.437771248	0.661999192	0.811022677	-6.157770423
hsa-miR-3131	0.020245701	0.098486007	0.439294448	0.660897031	0.811022677	-6.157124387
hsa-miR-548y	0.020185332	0.020688727	1.306603493	0.192767504	0.391152072	-5.427579418
hsa-miR-3609	0.019776155	0.14610135	0.630880341	0.528800436	0.719284624	-6.058026126
hsa-miR-487b-5p	0.01970165	0.026073469	1.763264398	0.079301058	0.235682744	-4.756937704
hsa-miR-527	0.019700449	0.080523079	0.549006699	0.583580432	0.7653228	-6.104704638
hsa-miR-5690	0.019602839	0.211339265	0.610874073	0.541939388	0.727550561	-6.070028246
hsa-miR-30b-3p	-0.019323534	1.042522802	-0.329084708	0.742417553	0.861900378	-6.198083595
hsa-miR-30c-5p	-0.019075724	6.059108975	-0.318806805	0.750187881	0.864861396	-6.201305109
hsa-miR-431-5p	-0.018827099	0.744744509	-0.305318945	0.760423751	0.866556513	-6.205377828
hsa-miR-518a-5p	0.018313404	0.081196973	0.510496407	0.610236533	0.783955282	-6.12442694
hsa-miR-1277-3p	-0.018028053	0.776769615	-0.325041103	0.745471508	0.864095679	-6.199363209
hsa-miR-502-5p	0.017916633	0.760878446	0.300197488	0.764321602	0.867404698	-6.206878206
hsa-miR-518c-5p	-0.017818444	0.127329708	-0.505227653	0.613925424	0.783955282	-6.127014029
hsa-miR-519c-3p	-0.017573301	0.038598656	-0.869084484	0.385786851	0.600921657	-5.885569229
hsa-miR-320b	-0.017476639	2.148057664	-0.258348958	0.796389031	0.887037176	-6.218187858
hsa-miR-500a-3p	-0.017429551	5.410094474	-0.206983179	0.836222287	0.909920151	-6.229754224
hsa-miR-302a-5p	0.017232237	0.010288955	1.491366003	0.13735656	0.322104345	-5.179742733
hsa-miR-4772-5p	0.017156013	0.776864144	0.245480775	0.806322413	0.890189529	-6.22132506
hsa-miR-450a-5p	0.01711134	2.41967987	0.210608647	0.833395588	0.909270076	-6.229021569
hsa-miR-155-3p	-0.016733038	0.455426597	-0.278603661	0.780821417	0.873892791	-6.212925445
hsa-miR-487a-3p	-0.016509674	0.268378203	-0.407716694	0.683894401	0.818250467	-6.170059336
hsa-miR-5589-3p	0.016244538	0.011195788	1.420660559	0.156889169	0.343238832	-5.278377165
hsa-miR-323b-3p	0.015956159	0.837406243	0.213780334	0.830924468	0.907907176	-6.228370187
hsa-miR-323a-3p	-0.015833641	0.884995053	-0.196234188	0.844615436	0.912017328	-6.231851701
hsa-miR-106b-5p	0.0157008	6.030618702	0.253284171	0.800294843	0.88881774	-6.219441741
hsa-miR-449b-5p	0.015300079	0.102975208	0.311235652	0.755928269	0.866556513	-6.203612904
hsa-miR-4772-3p	0.015097539	2.183291321	0.150214161	0.880738921	0.928211373	-6.239567787
hsa-let-7i-3p	-0.014970429	4.224565697	-0.195006274	0.845575381	0.912017328	-6.232084192
hsa-miR-517c-3p	-0.014964551	0.022741545	-1.258727237	0.209517544	0.407517109	-5.486551693
hsa-miR-328-3p	0.014940821	2.806096635	0.213934052	0.830804746	0.907907176	-6.228338371
hsa-miR-3917	-0.014747949	1.026192103	-0.194804131	0.845733431	0.912017328	-6.232122326
hsa-miR-4445-5p	0.014054172	0.009000674	1.089247187	0.277285398	0.485903421	-5.677865881
hsa-miR-1185-1-3p	-0.014043428	0.091413836	-0.623649615	0.53353025	0.719687808	-6.062408428
hsa-miR-7704	-0.013906279	0.535077419	-0.181145335	0.856427107	0.920876036	-6.234607422
hsa-miR-523-3p	-0.013621404	0.02984568	-0.808993328	0.419428806	0.630953902	-5.934209995
hsa-miR-3622a-3p	0.013612975	0.161909529	0.337118467	0.736362158	0.858168623	-6.195494393
hsa-miR-410-5p	0.0132983	0.078482167	0.635355768	0.525883744	0.716938755	-6.055288508
hsa-miR-518a-3p	-0.013235882	0.04516642	-0.681709146	0.496169272	0.689278173	-6.025800775
hsa-miR-135a-5p	-0.013193796	0.381326876	-0.17155338	0.863952814	0.921333785	-6.236244697
hsa-miR-296-5p	-0.01276617	1.378494966	-0.120478992	0.904218183	0.947579844	-6.243463481
hsa-miR-433-3p	0.012758041	0.447447272	0.246997762	0.805149729	0.890189529	-6.220963553
hsa-miR-7-2-3p	0.012751439	0.02507602	1.015722422	0.31092301	0.517972638	-5.752373363
hsa-miR-4449	0.012527552	0.465747373	0.150996629	0.880122404	0.928211373	-6.239453718
hsa-miR-496	-0.012380429	0.615295454	-0.206703122	0.836440731	0.909920151	-6.229810291
hsa-miR-4521	0.012367585	0.598621698	0.17640138	0.860147546	0.921333785	-6.235428307
hsa-miR-548v	0.012225176	0.590560324	0.196633795	0.844303086	0.912017328	-6.231775725
hsa-miR-1283	-0.012170468	0.113828571	-0.217608283	0.827944285	0.907350344	-6.227571067
hsa-miR-373-3p	-0.012105912	0.028270821	-0.776783813	0.438154885	0.644651643	-5.95885707
hsa-miR-892c-3p	0.012020273	0.011094176	1.22996846	0.220076343	0.421122049	-5.520933766
hsa-miR-520h	-0.011909826	0.052554612	-0.475471639	0.634941914	0.796716634	-6.14112234
hsa-miR-129-1-3p	0.011724896	0.080141672	0.491685297	0.623452122	0.791837482	-6.133540812
hsa-miR-668-3p	0.011555485	0.045908597	0.703803237	0.482330035	0.683914535	-6.011018477
hsa-miR-1275	0.011490299	0.076928333	0.50831269	0.611764249	0.783955282	-6.125502448
hsa-miR-5584-5p	0.011374661	0.031502851	0.753879369	0.451760774	0.659446474	-5.975778221
hsa-miR-346	0.011336396	0.088710033	0.515810454	0.606526004	0.78373708	-6.121790495
hsa-miR-495-5p	-0.011235621	0.077828093	-0.575182905	0.565779465	0.749330023	-6.090482982
hsa-miR-5589-5p	0.011228161	0.006271936	1.632319522	0.10410128	0.273929305	-4.969150362
hsa-miR-524-5p	-0.011132679	0.016473829	-0.852931223	0.394663067	0.61090554	-5.898984441
hsa-miR-4473	0.01096491	0.307909036	0.248233954	0.804194435	0.890189529	-6.220667315
hsa-miR-520g-3p	-0.010682861	0.08647857	-0.310743124	0.756302174	0.866556513	-6.203761114
hsa-miR-374c-5p	-0.010661124	0.031259724	-0.764306355	0.445537223	0.65164204	-5.968137495
hsa-miR-629-3p	0.01057485	1.946393286	0.139501975	0.889186348	0.935786765	-6.241069831
hsa-miR-585-3p	0.010427425	0.163769287	0.274145105	0.784240884	0.875180407	-6.214117884
hsa-miR-3913-5p	-0.010286598	1.476234631	-0.179445199	0.857760072	0.920976493	-6.234904114
hsa-miR-6892-5p	-0.010127217	0.882866341	-0.163805819	0.870040558	0.923485906	-6.23750215
hsa-miR-6808-3p	-0.009926376	0.244091013	-0.278402608	0.780975523	0.873892791	-6.212979631
hsa-miR-519e-3p	-0.009540189	0.005918098	-1.465113531	0.144376047	0.329053384	-5.216912524
hsa-miR-3943	0.009539996	0.072477432	0.453829452	0.650417279	0.806227139	-6.150847
hsa-miR-873-5p	-0.009411309	0.222080895	-0.158638191	0.874105427	0.925859365	-6.238308581
hsa-miR-181a-3p	-0.009039796	4.862070824	-0.124906121	0.900716604	0.945243554	-6.242937688
hsa-miR-371a-5p	0.008421117	0.008157195	1.136521479	0.257025458	0.464495789	-5.627242629
hsa-miR-103a-2-5p	0.00833979	1.106855927	0.105261216	0.916268375	0.953538132	-6.245126165
hsa-miR-433-5p	0.008317114	0.022851424	0.799112632	0.425122293	0.635544997	-5.941876614
hsa-miR-1251-5p	-0.008237129	0.096987447	-0.197907434	0.84330772	0.912017328	-6.231532542
hsa-miR-543	0.008219407	0.446084638	0.156212065	0.876014985	0.925859365	-6.238678274
hsa-miR-25-3p	-0.008217728	9.384931277	-0.170023571	0.865154248	0.921333785	-6.236497592
hsa-miR-548d-3p	0.008102251	0.398219344	0.183699058	0.854425679	0.920055477	-6.234156515
hsa-miR-4461	-0.007512307	0.651534387	-0.10442724	0.916929344	0.953538132	-6.245210806
hsa-miR-320a	-0.007459026	6.401159611	-0.105883635	0.915775113	0.953538132	-6.245062556
hsa-miR-483-5p	0.007225858	0.735186448	0.089639852	0.928658309	0.958323782	-6.246599798
hsa-miR-185-5p	-0.007071358	4.442774531	-0.099433594	0.920888266	0.955614499	-6.245703533
hsa-miR-522-3p	-0.006967021	0.163903057	-0.096393099	0.923299719	0.956780602	-6.245991718
hsa-miR-3923	0.006946614	0.039327127	0.334879516	0.738048115	0.858168623	-6.196222255
hsa-miR-122-3p	-0.006788946	0.017498756	-0.708173421	0.4796179	0.682674521	-6.008038977
hsa-miR-1251-3p	0.00660174	0.004517446	1.086986877	0.278280796	0.486500309	-5.680233084
hsa-miR-98-5p	0.006581924	3.965335177	0.110442804	0.912163017	0.953216767	-6.244585195
hsa-miR-519b-3p	-0.006320014	0.033384202	-0.414332676	0.679050716	0.813765616	-6.167429012
hsa-miR-361-3p	-0.006029816	5.198964959	-0.092778947	0.926167069	0.958311647	-6.246322637
hsa-miR-520g-5p	-0.005561832	0.005606074	-0.725182089	0.469142524	0.671624076	-5.99626812
hsa-miR-519d-5p	-0.00509513	0.003025928	-1.107054096	0.269529012	0.477480982	-5.659046929
hsa-miR-323a-5p	0.004533777	0.022573419	0.426150921	0.670431595	0.811051453	-6.162625235
hsa-miR-371a-3p	0.004386769	0.013897758	0.452937706	0.651058255	0.806227139	-6.151238
hsa-miR-3667-5p	-0.004344881	0.0942525	-0.175423061	0.860915183	0.921333785	-6.235594884
hsa-miR-520b	-0.004167548	0.057821006	-0.157155156	0.875272609	0.925859365	-6.238535242
hsa-miR-491-5p	-0.004064532	0.796768607	-0.078831051	0.937241596	0.965839814	-6.24748118
hsa-miR-29b-3p	-0.003929064	6.083545397	-0.042456753	0.966174672	0.98069369	-6.249616584
hsa-miR-541-5p	0.003787988	0.0336308	0.256910566	0.797497758	0.887037176	-6.218546481
hsa-miR-890	0.003625385	0.003064539	0.874260348	0.382968894	0.600021905	-5.881217846
hsa-miR-770-5p	-0.003444965	0.027349949	-0.296919589	0.766819521	0.867404698	-6.207825189
hsa-miR-3613-3p	0.003293989	0.504690407	0.072309443	0.942424037	0.96672638	-6.24795827
hsa-miR-29b-2-5p	-0.003239666	2.511128114	-0.048268297	0.961548005	0.980133148	-6.249361377
hsa-miR-3161	-0.003234451	0.109937596	-0.103576084	0.91760399	0.953538132	-6.245296496
hsa-miR-379-3p	0.003227825	0.300955114	0.071199439	0.94330636	0.96672638	-6.248035372
hsa-miR-302a-3p	0.003197573	0.003012685	0.676574171	0.499415989	0.689278173	-6.029169178
hsa-miR-519e-5p	-0.003178565	0.00810695	-0.507501666	0.61233207	0.783955282	-6.125900716
hsa-miR-652-3p	-0.003082469	3.361395652	-0.046464236	0.962984116	0.980133148	-6.2494441
hsa-miR-526b-3p	0.002738996	0.016532651	0.221254481	0.825107918	0.906886365	-6.226796706
hsa-miR-4791	-0.002633285	0.331841526	-0.059653915	0.952487648	0.974791078	-6.248766623
hsa-miR-362-3p	0.002599341	1.413766508	0.044117851	0.96485212	0.980691006	-6.249546976
hsa-miR-520c-3p	-0.002369567	0.055573238	-0.091279757	0.927356762	0.958311647	-6.246456195
hsa-let-7d-5p	-0.002295168	5.501839038	-0.053159194	0.957655283	0.978731603	-6.249121265
hsa-miR-449b-3p	0.00203944	0.09227987	0.047419895	0.962223354	0.980133148	-6.249400672
hsa-miR-1197	0.001977664	0.015908013	0.222332343	0.82426989	0.906886365	-6.226565333
hsa-miR-28-5p	-0.001905784	4.628136976	-0.033026146	0.973684908	0.985623824	-6.249961141
hsa-miR-4668-3p	-0.001720844	0.971096217	-0.028808817	0.977044255	0.987678751	-6.250087366
hsa-miR-518d-3p	-0.001694175	0.001647519	-0.505613762	0.613654755	0.783955282	-6.126825349
hsa-miR-373-5p	-0.001585517	0.002437585	-0.426254555	0.670356204	0.811051453	-6.162582514
hsa-miR-16-1-3p	-0.001379973	1.987975565	-0.018930632	0.984914303	0.987875031	-6.250315627
hsa-miR-6806-3p	0.001321061	0.692942636	0.025540362	0.979648055	0.987875031	-6.250173349
hsa-miR-520f-5p	-0.001103141	0.003670222	-0.221388335	0.825003837	0.906886365	-6.226768034
hsa-miR-671-3p	0.000915922	1.102239038	0.016883538	0.986545454	0.987875031	-6.250351114
hsa-miR-670-3p	-0.000878519	0.000977292	-0.283203306	0.777298211	0.872405696	-6.211675129
hsa-miR-6503-3p	0.000840783	0.092792785	0.03746147	0.970152423	0.98338779	-6.249809816
hsa-miR-548x-3p	0.000678494	0.010482162	0.071776737	0.942847466	0.96672638	-6.247995421
hsa-miR-520d-5p	-0.000646659	0.009299193	-0.076475687	0.939113006	0.966427927	-6.247658237
hsa-miR-302d-3p	0.000524687	0.00132748	0.167963055	0.866772969	0.921333785	-6.236834639
hsa-miR-302c-5p	0.000507867	0.000760086	0.168050274	0.866704439	0.921333785	-6.236820456
hsa-miR-302d-5p	0.000507867	0.000760086	0.168050274	0.866704439	0.921333785	-6.236820456
hsa-miR-524-3p	-0.000478308	0.003809811	-0.116264457	0.907553359	0.949735416	-6.243946401
hsa-miR-186-5p	0.000211863	5.456348291	0.004708627	0.996247515	0.996247515	-6.250478358
hsa-miR-302b-5p	5.15E-05	0.000525444	0.017243982	0.986258243	0.987875031	-6.250345159
hsa-miR-302c-3p	5.15E-05	0.000525444	0.017243982	0.986258243	0.987875031	-6.250345159
hsa-miR-367-3p	5.15E-05	0.000525444	0.017243982	0.986258243	0.987875031	-6.250345159
hsa-miR-372-5p	5.15E-05	0.000525444	0.017243982	0.986258243	0.987875031	-6.250345159
